# Supplementary material for: Kjellmaniella crassifolia for the Prevention of Ultraviolet B-Induced Oxidative Stress in HaCaT Keratinocytes
Source: J Microbiol Biotechnol. 2025 Nov 27;35:e2508041. doi: 10.4014/jmb.2508.08041 (PMC12685578; doi:10.4014/jmb.2508.08041)
Supplement: Supplementary file 1 [file jmb-35-e2508041-supple.xls]

## Sheet: identification_result
Kjellmaniella crassifolia for the Prevention of Ultraviolet B-Induced Oxidative Stress in HaCaT Keratinocytes
Compound	Compound ID	Adducts	Formula	Score	Fragmentation Score	Mass Error (ppm)	Isotope Similarity	Theoretical Isotope Distribution	Description	Neutral mass (Da)	m/z	Charge	Retention time (min)
0.05_194.9538m/z	CSID13882366	M+H	C7H5Cl3	27.7	3.19	4.15962	40.339	100 - 7.63 - 96.1 - 7.32 - 30.9 - 2.34 - 3.34 - 0.25	benzotrichloride		194.954	1	0.0539167
0.22_136.9313m/z	CSID22849	M+H	CaHO4P	38.8	0	1.55624	96.0174	100 - 0.164 - 1.49 - 0.141 - 2.16 - 0 - 0 - 0 - 0.193	Dicalcium phosphate		136.931	1	0.219667
0.67_156.9644m/z	CSID7673	M+H	C6H5Br	29	0	-2.02222	47.4948	100 - 6.55 - 97.5 - 6.37 - 0.174	Bromobenzene		156.964	1	0.671183
0.67_352.8599m/z	CSID8011	M+H	C5H6Cl6N2O3	21.6	0	4.76818	13.6023	51.9 - 3.28 - 100 - 6.32 - 80.4 - 5.07 - 34.5 - 2.18 - 8.4 - 0.528 - 1.1	Dicloralurea		352.86	1	0.671183
0.72_285.0889m/z	CSID65327660	M+H	C15H12F4O	38.8	0	-2.9483	97.3417	100 - 16.4 - 1.46	1-Fluoro-4-{methoxy[4-(trifluoromethyl)phenyl]methyl}benzene		285.089	1	0.716917
0.73_185.1137m/z	CSID555804	M+H	C11H14F2	37.7	0	0.112075	88.7146	100 - 12.1 - 0.663	1-tert-Butyl-4-(difluoromethyl)benzene		185.114	1	0.73405
0.73_189.1599m/z	CSID140379	M+H	C9H20N2O2	37.7	0	0.768561	89.519	100 - 10.8 - 0.937	2-Amino-6-(trimethylammonio)hexanoate		189.16	1	0.73405
0.73_189.1599m/z	CSID30114	M+H	C9H20N2O2	37.7	0	0.768561	89.519	100 - 10.8 - 0.937	Propamocarb		189.16	1	0.73405
0.73_189.1599m/z	CSID389120	M+H	C9H20N2O2	37.7	0	0.768561	89.519	100 - 10.8 - 0.937	N6,N6,N6-Trimethyl-L-lysine		189.16	1	0.73405
0.73_189.1599m/z	CSID632	M+H	C9H20N2O2	37.7	0	0.768561	89.519	100 - 10.8 - 0.937	7,8-Diaminononanoic acid		189.16	1	0.73405
0.73_252.8901m/z	CSID389895	M+H	C6H5Cl5	23.3	0.363	-2.43682	19.1127	62.5 - 4.09 - 100 - 6.54 - 64 - 4.18 - 20.5 - 1.34 - 3.3 - 0.214 - 0.214	γ-Pentachlorocyclohexene		252.89	1	0.73405
0.73_252.8901m/z	CSID708	M+H	C6H5Cl5	23.2	0	-2.43682	19.1127	62.5 - 4.09 - 100 - 6.54 - 64 - 4.18 - 20.5 - 1.34 - 3.3 - 0.214 - 0.214	1,3,4,5,6-Pentachlorocyclohexene		252.89	1	0.73405
0.79_171.9922m/z	CSID10627331	M+H	C4H5CaNO4	37.7	0	2.58099	91.6019	100 - 4.9 - 1.59 - 0.213 - 2.17 - 0.107 - 0 - 0 - 0.193	Calcium aspartate		171.992	1	0.7855
0.79_171.9922m/z	CSID28275	M+H	C4H5CaNO4	37.7	0	2.58099	91.6019	100 - 4.9 - 1.59 - 0.213 - 2.17 - 0.107 - 0 - 0 - 0.193	Calcium aspartate		171.992	1	0.7855
0.80_84.0447m/z	CSID69495	M+H	C4H5NO	39.1	5.3	4.08671	95.1627	100 - 4.79 - 0.296	3-Cyanopropanal		84.0447	1	0.802633
0.80_134.0451m/z	CSID411	M+H	C4H7NO4	36.4	0.157	2.05097	84.1285	100 - 4.92 - 0.919	DL-Aspartic acid		134.045	1	0.802633
0.80_134.0451m/z	CSID5745	M+H	C4H7NO4	36.4	0.157	2.05097	84.1285	100 - 4.92 - 0.919	L-(+)-Aspartic acid		134.045	1	0.802633
0.80_134.0451m/z	CSID61042006	M+H	C4H7NO4	36.4	0.18	2.05097	84.1285	100 - 4.92 - 0.919	4-Hydroxy-5-(hydroxymethyl)-1,3-oxazolidin-2-one		134.045	1	0.802633
0.80_134.0451m/z	CSID75697	M+H	C4H7NO4	36.4	0.157	2.05097	84.1285	100 - 4.92 - 0.919	D-Aspartatic acid		134.045	1	0.802633
0.80_134.0451m/z	CSID8557	M+H	C4H7NO4	36.3	0	2.05097	84.1285	100 - 4.92 - 0.919	Iminodiacetic acid		134.045	1	0.802633
0.80_162.1126m/z	CSID10455	M+H	C7H15NO3	38.3	0.621	0.547889	91.6287	100 - 8.22 - 0.913	(?)-L-Carnitine		162.113	1	0.802633
0.80_162.1126m/z	CSID2006614	M+H	C7H15NO3	38.3	0.621	0.547889	91.6287	100 - 8.22 - 0.913	D-(+)-Carnitine		162.113	1	0.802633
0.80_162.1126m/z	CSID282	M+H	C7H15NO3	38.3	0.621	0.547889	91.6287	100 - 8.22 - 0.913	DL-Carnitine		162.113	1	0.802633
0.80_184.0736m/z	CSID129307189	M+H	C5H14NO4P	33.6	0.49	1.68487	69.7587	100 - 6.09 - 0.977	Hydrogen [1-hydroxy-2-(trimethylammonio)ethyl]phosphonate		184.074	1	0.802633
0.80_185.0112m/z	CSID129910099	M+H	C4H8O6S	38.6	5.03	-1.53699	89.6062	100 - 5.45 - 5.87 - 0.278			185.011	1	0.802633
0.80_185.0112m/z	CSID129910100	M+H	C4H8O6S	38.6	5.42	-1.53699	89.6062	100 - 5.45 - 5.87 - 0.278			185.011	1	0.802633
0.80_189.0332m/z	CSID30790783	M+H	C6H8N2O3S	37.1	0	1.84791	87.678	100 - 8.23 - 5.43 - 0.392	(3aS,4R,6aR)-2-Oxohexahydro-1H-thieno[3,4-d]imidazole-4-carboxylic acid		189.033	1	0.802633
0.80_190.0437m/z	CSID35726	M+H	C9H7N3S	36.6	0	1.9658	85.1994	100 - 11.7 - 5.15 - 0.513	tricyclazole		190.044	1	0.802633
0.80_237.0062m/z	CSID65326295	M+H	C5H10F2O4S2	38.9	3.45	0.33638	91.6939	100 - 7.28 - 10.1 - 0.649 - 0.341	1,5-Pentanedisulfonyl difluoride		237.006	1	0.802633
0.80_253.0511m/z	CSID65327529	M+H	C10H11F3O2S	38.1	0	2.51323	93.5324	100 - 11.8 - 5.57 - 0.567	Methyl 2-[(1E)-1-propen-1-yl]-2-[(trifluoromethyl)sulfanyl]-3,4-pentadienoate		253.051	1	0.802633
0.80_267.0391m/z	CSID51989	M+H	C10H7KN6O	38.5	0	0.0585724	92.5657	100 - 13.1 - 8.22 - 1	Pemirolast potassium		267.039	1	0.802633
0.80_282.0044m/z	CSID129910081	M+H	C7H11N3O3S3	35.1	0.998	3.04895	77.8719	100 - 11.3 - 14.8 - 1.51 - 0.833			282.004	1	0.802633
0.80_339.0320m/z	CSID10294750	M+H	C8H8HgO2	20.2	0	4.93566	6.57664	0.481 - 0 - 32 - 56.9 - 79 - 49.2 - 100 - 8.79 - 22.8 - 1.98 - 0.168	Agrosan		339.032	1	0.802633
0.80_345.0202m/z	CSID3972	M+H	C16H15Cl3O2	26.7	0	-2.37419	36.4048	100 - 17.6 - 97.7 - 17 - 32.4 - 5.52 - 3.84 - 0.618	Methoxychlor		345.02	1	0.802633
0.80_381.0273m/z	CSID2339000	M+H	C10H13N4O8PS	36.5	6.25	2.29068	78.7293	100 - 13.5 - 7.01 - 0.83 - 0.156	6-Thioxanthine 5′-monophosphate		381.027	1	0.802633
0.80_398.0629m/z	CSID26567228	M+H	C18H20ClNO3S2	29.3	0	-4.34114	51.7871	100 - 21.8 - 43.9 - 9.14 - 4.32 - 0.771 - 0.174	4-[(4-Chlorophenyl)sulfonyl]-N-cyclohexyl-3-methyl-2-thiophenecarboxamide		398.063	1	0.802633
0.80_405.0473m/z	CSID65328238	M+H	C15H21BrN2O4S	27.1	0	-1.23573	36.8802	96 - 17.4 - 100 - 17.9 - 6.57 - 0.963 - 0.133	Methyl N-(4-bromobenzoyl)-3-methyl-4-(S-methylsulfonimidoyl)valinate		405.047	1	0.802633
0.80_449.1185m/z	CSID391423	M+H	C21H24N2O5S2	43.9	34.9	-3.24001	88.252	100 - 25.5 - 13.2 - 2.74 - 0.654 - 0.106	Temocaprilat		449.118	1	0.802633
0.80_536.1506m/z	CSID34302	M+H	C26H30Cl3F3NO	27.2	0	1.85261	38.3629	99.9 - 28.8 - 100 - 28.1 - 34.7 - 9.24 - 4.58 - 1.07 - 0.147	HALOFANTRINE HYDROCHLORIDE		536.151	1	0.802633
0.82_99.0442m/z	CSID104983	M+H	C5H6O2	39.9	6.52	1.19849	94.2605	100 - 5.55 - 0.536	2-Methoxyfuran		99.0442	1	0.819783
0.82_99.0442m/z	CSID61647	M+H	C5H6O2	39.7	5.65	1.19849	94.2605	100 - 5.55 - 0.536	Tulipalin A		99.0442	1	0.819783
0.82_99.0442m/z	CSID7083	M+H	C5H6O2	40	6.99	1.19849	94.2605	100 - 5.55 - 0.536	Furfuranol		99.0442	1	0.819783
0.82_103.0391m/z	CSID1080	M+H	C4H6O3	39.3	3.08	1.41816	95.0531	100 - 4.51 - 0.695	Succinic semialdehyde		103.039	1	0.819783
0.82_103.0391m/z	CSID290	M+H	C4H6O3	39.3	3.08	1.41816	95.0531	100 - 4.51 - 0.695	2-Methyl-3-oxopropanoic acid		103.039	1	0.819783
0.82_103.0391m/z	CSID4575365	M+H	C4H6O3	39.3	3.08	1.41816	95.0531	100 - 4.51 - 0.695	(S)-methylmalonaldehydic acid		103.039	1	0.819783
0.82_103.0391m/z	CSID57	M+H	C4H6O3	39.1	1.95	1.41816	95.0531	100 - 4.51 - 0.695	2-Oxobutyric acid		103.039	1	0.819783
0.82_103.0391m/z	CSID7636	M+H	C4H6O3	39.1	1.98	1.41816	95.0531	100 - 4.51 - 0.695	Propylene carbonate		103.039	1	0.819783
0.82_103.0391m/z	CSID94	M+H	C4H6O3	39.2	2.68	1.41816	95.0531	100 - 4.51 - 0.695	acetoacetic acid		103.039	1	0.819783
0.82_111.0442m/z	CSID11600	M+H	C6H6O2	40.3	4.36	1.53387	99.0925	100 - 6.63 - 0.596	5-Methylfurfural		111.044	1	0.819783
0.82_111.0442m/z	CSID13837760	M+H	C6H6O2	39.4	0	1.53387	99.0925	100 - 6.63 - 0.596	catechol		111.044	1	0.819783
0.82_111.0442m/z	CSID4878	M+H	C6H6O2	39.4	0	1.53387	99.0925	100 - 6.63 - 0.596	Resorcinol		111.044	1	0.819783
0.82_111.0442m/z	CSID715445	M+H	C6H6O2	40.3	4.21	1.53387	99.0925	100 - 6.63 - 0.596	3-Acetylfuran		111.044	1	0.819783
0.82_111.0442m/z	CSID764	M+H	C6H6O2	39.4	0	1.53387	99.0925	100 - 6.63 - 0.596	Hydroquinone		111.044	1	0.819783
0.82_129.0550m/z	CSID10128250	M+H	C6H8O3	31.1	1.71	2.70481	56.7567	100 - 6.7 - 0.806	2-Hydroxy-cis-hex-2,4-dienoate		129.055	1	0.819783
0.82_129.0550m/z	CSID18218	M+H	C6H8O3	30.9	1.15	2.70481	56.7567	100 - 6.7 - 0.806	Furaneol		129.055	1	0.819783
0.82_129.0550m/z	CSID26606397	M+H	C6H8O3	31.1	1.71	2.70481	56.7567	100 - 6.7 - 0.806	(2Z,4Z)-2-hydroxyhexa-2,4-dienoic acid		129.055	1	0.819783
0.82_129.0550m/z	CSID354	M+H	C6H8O3	31.2	2.37	2.70481	56.7567	100 - 6.7 - 0.806	Dihydrophloroglucinol		129.055	1	0.819783
0.82_129.0550m/z	CSID38	M+H	C6H8O3	31	1.65	2.70481	56.7567	100 - 6.7 - 0.806	KETOPANTOLACTONE		129.055	1	0.819783
0.82_129.0550m/z	CSID4444477	M+H	C6H8O3	31.1	1.71	2.70481	56.7567	100 - 6.7 - 0.806	2-oxohex-4-enoic acid		129.055	1	0.819783
0.82_129.0550m/z	CSID5382498	M+H	C6H8O3	30.9	0.919	2.70481	56.7567	100 - 6.7 - 0.806	Ethyl (2E)-4-oxobut-2-enoate		129.055	1	0.819783
0.82_129.0550m/z	CSID67238	M+H	C6H8O3	31.1	1.84	2.70481	56.7567	100 - 6.7 - 0.806	2,5-Bis(hydroxymethyl)furan		129.055	1	0.819783
0.82_129.0550m/z	CSID70223	M+H	C6H8O3	31	1.65	2.70481	56.7567	100 - 6.7 - 0.806	4-methyloxane-2,6-dione		129.055	1	0.819783
0.82_147.0655m/z	CSID10128321	M+H	C6H10O4	33.3	1.67	2.24787	67.3128	100 - 6.76 - 1.02	(R)-3-hydroxy-3-methyl-2-oxopentanoic acid		147.066	1	0.819783
0.82_147.0655m/z	CSID12077	M+H	C6H10O4	33.2	1.52	2.24787	67.3128	100 - 6.76 - 1.02	(+)-D-Isosorbide		147.066	1	0.819783
0.82_147.0655m/z	CSID191	M+H	C6H10O4	33.3	1.89	2.24787	67.3128	100 - 6.76 - 1.02	Adipic acid		147.066	1	0.819783
0.82_147.0655m/z	CSID20	M+H	C6H10O4	33.3	1.67	2.24787	67.3128	100 - 6.76 - 1.02	2-Ethyl-2-hydroxy-3-oxobutanoic acid		147.066	1	0.819783
0.82_147.0655m/z	CSID367	M+H	C6H10O4	33.3	1.89	2.24787	67.3128	100 - 6.76 - 1.02	3-Hydroxy-5-oxohexanoic acid		147.066	1	0.819783
0.82_147.0655m/z	CSID37	M+H	C6H10O4	33.3	1.67	2.24787	67.3128	100 - 6.76 - 1.02	ketopantoic acid		147.066	1	0.819783
0.82_147.0655m/z	CSID388439	M+H	C6H10O4	33.3	2.11	2.24787	67.3128	100 - 6.76 - 1.02	4,6-Dihydroxy-4-methyltetrahydro-2H-pyran-2-one		147.066	1	0.819783
0.82_147.0655m/z	CSID388501	M+H	C6H10O4	32.9	0	2.24787	67.3128	100 - 6.76 - 1.02	2-Hydroxy-3,3-dimethyl-4-oxobutanoic acid		147.066	1	0.819783
0.82_147.0655m/z	CSID389245	M+H	C6H10O4	33.3	1.67	2.24787	67.3128	100 - 6.76 - 1.02	3-Hydroxy-3-methyl-2-oxopentanoic acid		147.066	1	0.819783
0.82_147.0655m/z	CSID389708	M+H	C6H10O4	33.3	1.67	2.24787	67.3128	100 - 6.76 - 1.02	(S)-2-acetyl-2-hydroxybutanoic acid		147.066	1	0.819783
0.82_147.0655m/z	CSID389953	M+H	C6H10O4	33.3	1.67	2.24787	67.3128	100 - 6.76 - 1.02	4-Hydroxy-2-oxohexanoic acid		147.066	1	0.819783
0.82_147.0655m/z	CSID4573802	M+H	C6H10O4	33.3	1.67	2.24787	67.3128	100 - 6.76 - 1.02	(R)-4-dehydropantoic acid		147.066	1	0.819783
0.82_165.0760m/z	CSID10128112	M+H	C6H12O5	38.2	0.137	1.37662	92.556	100 - 6.82 - 1.22	L-rhamnofuranose		165.076	1	0.819783
0.82_165.0760m/z	CSID10339161	M+H	C6H12O5	38.2	0	1.37662	92.556	100 - 6.82 - 1.22	vibo-Quercitol		165.076	1	0.819783
0.82_165.0760m/z	CSID16190	M+H	C6H12O5	38.2	0.115	1.37662	92.556	100 - 6.82 - 1.22	L-(?)-Fucose		165.076	1	0.819783
0.82_165.0760m/z	CSID18343	M+H	C6H12O5	38.2	0.131	1.37662	92.556	100 - 6.82 - 1.22	D-fucopyranose		165.076	1	0.819783
0.82_165.0760m/z	CSID23642	M+H	C6H12O5	38.2	0.131	1.37662	92.556	100 - 6.82 - 1.22	L-rhamnopyranose		165.076	1	0.819783
0.82_165.0760m/z	CSID28532985	M+H	C6H12O5	38.2	0	1.37662	92.556	100 - 6.82 - 1.22	L-rhamnulose		165.076	1	0.819783
0.82_165.0760m/z	CSID388402	M+H	C6H12O5	38.2	0.131	1.37662	92.556	100 - 6.82 - 1.22	2-Deoxy-D-glucose		165.076	1	0.819783
0.82_165.0760m/z	CSID388641	M+H	C6H12O5	38.2	0.131	1.37662	92.556	100 - 6.82 - 1.22	α-D-rhamnose		165.076	1	0.819783
0.82_165.0760m/z	CSID388721	M+H	C6H12O5	38.2	0.131	1.37662	92.556	100 - 6.82 - 1.22	β-D-Fucose		165.076	1	0.819783
0.82_165.0760m/z	CSID388776	M+H	C6H12O5	38.2	0.131	1.37662	92.556	100 - 6.82 - 1.22	α-L-rhamnopyranose		165.076	1	0.819783
0.82_165.0760m/z	CSID388792	M+H	C6H12O5	38.2	0.131	1.37662	92.556	100 - 6.82 - 1.22	β-L-rhamnopyranose		165.076	1	0.819783
0.82_165.0760m/z	CSID388806	M+H	C6H12O5	38.2	0.131	1.37662	92.556	100 - 6.82 - 1.22	Quinovose		165.076	1	0.819783
0.82_165.0760m/z	CSID388857	M+H	C6H12O5	38.2	0.131	1.37662	92.556	100 - 6.82 - 1.22	2-Deoxy-D-galactose		165.076	1	0.819783
0.82_165.0760m/z	CSID390170	M+H	C6H12O5	38.2	0	1.37662	92.556	100 - 6.82 - 1.22	5-Deoxyinositol		165.076	1	0.819783
0.82_165.0760m/z	CSID390204	M+H	C6H12O5	38.2	0.131	1.37662	92.556	100 - 6.82 - 1.22	α-D-Quinovopyranose		165.076	1	0.819783
0.82_165.0760m/z	CSID392897	M+H	C6H12O5	38.2	0.132	1.37662	92.556	100 - 6.82 - 1.22	Styracit		165.076	1	0.819783
0.82_165.0760m/z	CSID5256704	M+H	C6H12O5	38.2	0	1.37662	92.556	100 - 6.82 - 1.22	L-Fuculose		165.076	1	0.819783
0.82_165.0760m/z	CSID58485	M+H	C6H12O5	38.2	0	1.37662	92.556	100 - 6.82 - 1.22	1,5-anhydroglucitol		165.076	1	0.819783
0.82_205.0682m/z	CSID32821563	M+H	C12H12OS	38.8	0.753	0.211034	93.3879	100 - 14 - 5.63 - 0.659	3-Methoxy-2-(m-tolyl)thiophene		205.068	1	0.819783
0.82_258.1108m/z	CSID10760	M+H	C8H20NO6P	39	0	2.55455	98.077	100 - 9.48 - 1.63 - 0.126	Choline Alfoscerate		258.111	1	0.819783
0.82_258.1108m/z	CSID571409	M+H	C8H20NO6P	39	0	2.55455	98.077	100 - 9.48 - 1.63 - 0.126	L-α-Glycerylphosphorylcholine		258.111	1	0.819783
0.82_258.1108m/z	CSID65327934	M+H	C13H14F3NO	38.2	0	2.84627	94.1939	100 - 14.6 - 1.2	2-[4-(Dimethylamino)phenyl]-1,1,1-trifluoro-3,4-pentadien-2-ol		258.111	1	0.819783
0.82_278.0095m/z	CSID14005058	M+H	C10H6F3NO3S	37	0	0.579974	85.5878	100 - 12.2 - 5.81 - 0.611	7-Isoquinolinyl trifluoromethanesulfonate		278.009	1	0.819783
0.82_368.0868m/z	CSID108491	M+H	C17H21BrNO3	28.2	0	3.22291	44.9887	100 - 19.1 - 99.6 - 18.8 - 2.29 - 0.21	Galantamine hydrobromide		368.087	1	0.819783
0.82_387.1354m/z	CSID31140904	M+H	C16H18N8O2S	38	2.76	1.93906	89.3254	100 - 21.3 - 7.1 - 1.15 - 0.146	N-{5-[5-Oxo-7-(1-piperazinyl)-5H-[1,3,4]thiadiazolo[3,2-a]pyrimidin-2-yl]-3-pyridinyl}glycinamide		387.135	1	0.819783
0.82_389.1241m/z	CSID112129	M+H	C20H20O8	38	0	2.61782	93.2403	100 - 22.2 - 3.98 - 0.52	5′-Hydroxyaverantin		389.124	1	0.819783
0.82_389.1241m/z	CSID28533643	M+H	C20H20O8	39.1	5.14	2.61782	93.2403	100 - 22.2 - 3.98 - 0.52	(1′S,5′S)-5′-hydroxyaverantin		389.124	1	0.819783
0.82_389.1241m/z	CSID28533644	M+H	C20H20O8	39.1	5.14	2.61782	93.2403	100 - 22.2 - 3.98 - 0.52	(1′S,5′R)-5′-hydroxyaverantin		389.124	1	0.819783
0.82_389.1241m/z	CSID65328278	M+H	C14H25NaO9Si	38.1	0	0.72405	91.4143	100 - 20.9 - 7.17 - 1.03 - 0.157	Sodium 3-deoxy-5-O-(methoxymethyl)-6-O-{[2-(trimethylsilyl)ethoxy]carbonyl}hex-2-ulosonate		389.124	1	0.819783
0.82_409.0784m/z	CSID58907	M+H	C19H18ClFN2O3S	32.5	0.151	0.0234963	62.5729	100 - 22.4 - 39.5 - 8.44 - 2.58 - 0.427	elfazepam		409.078	1	0.819783
0.82_411.0950m/z	CSID49630	M+H	C16H18N4O7S	31.2	0	-4.70109	61.4704	100 - 20 - 7.87 - 1.27 - 0.206	Bensulfuron-methyl [WSSA]		411.095	1	0.819783
0.82_415.0906m/z	CSID43868	M+H	C21H13F3N2O4	32.3	0	1.41402	63.2902	100 - 23.7 - 3.52 - 0.389	Talniflumate		415.091	1	0.819783
0.82_418.0779m/z	CSID7999117	M+H	C19H20BrN3O3	27.1	0	4.43557	40.4508	99.8 - 21.9 - 100 - 21.6 - 2.86 - 0.282	Bretazenil		418.078	1	0.819783
0.82_418.0779m/z	CSID97049	M+H	C19H20BrN3O3	27.5	2.24	4.43557	40.4508	99.8 - 21.9 - 100 - 21.6 - 2.86 - 0.282	Bretazenil		418.078	1	0.819783
0.82_445.0773m/z	CSID65328850	M+H	C21H21BrN2O4	28.5	0	3.4813	46.6538	99.2 - 23.6 - 100 - 23.4 - 3.45 - 0.381	Ethyl 3-(4-bromophenyl)-1-[(4-methylbenzoyl)amino]-5-oxoprolinate		445.077	1	0.819783
0.82_517.0562m/z	CSID65326293	M+H	C25H18F2O6S2	35.7	0	-4.60972	83.8623	100 - 29.1 - 14.3 - 3.28 - 0.786 - 0.137	(Diphenylmethylene)di-4,1-phenylene disulfurofluoridate		517.056	1	0.819783
0.82_695.0924m/z	CSID10482136	M+H	C29H27ClN2O14S	29.4	0	-2.98074	50.3795	100 - 33.7 - 44.9 - 13.8 - 4.76 - 1.08 - 0.217	meclocycline sulfosalicylate		695.092	1	0.819783
0.84_133.0415m/z	CSID4576013	M+H	C6H9ClO	34.2	0	-0.0346325	70.8	100 - 6.63 - 32.4 - 2.14 - 0.125	2-Methylpent-2-enoyl chloride		133.041	1	0.836933
0.84_141.0310m/z	CSID3572109	M+H	C3H9O4P	38.9	0	-0.953074	95.8164	100 - 3.5 - 0.866	(S)-2-HYDROXYPROPYLPHOSPHONIC ACID		141.031	1	0.836933
0.84_141.0310m/z	CSID389848	M+H	C3H9O4P	38.9	0	-0.953074	95.8164	100 - 3.5 - 0.866	2-hydroxypropylphosphonic acid		141.031	1	0.836933
0.84_183.0869m/z	CSID11357	M+H	C6H14O6	37.7	0	3.04223	92.3246	100 - 6.88 - 1.43	D-Galactitol		183.087	1	0.836933
0.84_183.0869m/z	CSID145899	M+H	C7H10N4O2	37.2	0	-4.3062	90.8957	100 - 9.22 - 0.793	lathyrine		183.087	1	0.836933
0.84_183.0869m/z	CSID218836	M+H	C7H10N4O2	37.2	0	-4.3062	90.8957	100 - 9.22 - 0.793	3-(2-Amino-4-pyrimidinyl)alanine		183.087	1	0.836933
0.84_183.0869m/z	CSID4573729	M+H	C6H14O6	37.7	0	3.04223	92.3246	100 - 6.88 - 1.43	L-Iditol		183.087	1	0.836933
0.84_183.0869m/z	CSID5576	M+H	C6H14O6	37.7	0	3.04223	92.3246	100 - 6.88 - 1.43	Sorbitol		183.087	1	0.836933
0.84_183.0869m/z	CSID6015	M+H	C6H14O6	37.7	0	3.04223	92.3246	100 - 6.88 - 1.43	D-(?)-Mannitol		183.087	1	0.836933
0.84_183.0869m/z	CSID74156	M+H	C6H14O6	37.7	0	3.04223	92.3246	100 - 6.88 - 1.43	L-Glucitol		183.087	1	0.836933
0.84_183.0869m/z	CSID81747	M+H	C6H14O6	37.7	0	3.04223	92.3246	100 - 6.88 - 1.43	D-Iditol		183.087	1	0.836933
0.84_193.0545m/z	CSID2867701	M+H	C8H8N4S	36.9	0	1.2393	85.7952	100 - 11 - 5.07 - 0.478	6-(Allylthio)purine		193.054	1	0.836933
0.84_218.9954m/z	CSID7046	M+H	C7H6O6S	39	6.88	-1.7857	90.4075	100 - 8.67 - 6.08 - 0.469	Sulfosalicylic Acid		218.995	1	0.836933
0.84_249.0184m/z	CSID9130	M+H	C9H10Cl2N2O2	28.6	0	-3.41135	47.2543	100 - 10.7 - 64.8 - 6.87 - 10.8 - 1.13	linuron		249.018	1	0.836933
0.84_305.0787m/z	CSID145757	M+H	C14H13ClN4O2	36.4	17.8	-4.21676	69.0968	100 - 16.8 - 33.7 - 5.51 - 0.565	Arofylline		305.079	1	0.836933
0.84_305.0787m/z	CSID5293251	M+H	C14H12ClN4O2	32.8	0	-4.21676	69.1047	100 - 16.8 - 33.7 - 5.51 - 0.564	Olprinone hydrochloride		305.079	1	0.836933
0.84_337.0466m/z	CSID144246	M+H	C16H13ClO6	33.7	0	-2.17219	71.2866	100 - 17.7 - 34.7 - 5.95 - 0.891	Peonidin		337.047	1	0.836933
0.84_377.0385m/z	CSID10163	M+H	C20H10Na2O5	35.2	0	-3.11997	79.599	100 - 21.9 - 3.32 - 0.376	Fluorescein sodium		377.038	1	0.836933
0.84_407.1061m/z	CSID90666685	M+H	C18H22BrN4O2	28.4	0	-3.92866	46.8296	100 - 21.3 - 99.8 - 20.9 - 2.51 - 0.22	4-[(5-Hydroxyadamantan-2-yl)amino]-1H-pyrrolo[2,3-b]pyridine-5-carboxamide hydrobromide (1:1)		407.106	1	0.836933
0.84_417.0895m/z	CSID151064	M+H	C18H21KN2O5S	33.5	0	3.42478	71.3841	100 - 21.4 - 15 - 2.84 - 0.75 - 0.115	Levopropylcillin potassium		417.09	1	0.836933
0.84_417.0895m/z	CSID25069034	M+H	C19H29BrOS2	26	0	-4.97739	35.8457	91.8 - 20.7 - 100 - 22.1 - 10.9 - 2.01 - 0.437	4-Bromo-2,5-bis(hexylsulfanyl)benzaldehyde		417.09	1	0.836933
0.84_417.0895m/z	CSID83842	M+H	C18H21KN2O5S	33.5	0	3.42478	71.3841	100 - 21.4 - 15 - 2.84 - 0.75 - 0.115	ultrapen		417.09	1	0.836933
0.84_437.0485m/z	CSID65326066	M+H	C19H20N2O2S4	32	0	1.01221	61.2474	100 - 24.8 - 21.4 - 4.66 - 1.91 - 0.36	2-{4-[2-(1,3-Dithiol-2-ylidene)-1,3-dithiol-4-yl]phenyl}-4,4,5,5-tetramethyl-4,5-dihydro-1H-imidazol-1-ol 3-oxide		437.048	1	0.836933
0.84_447.0695m/z	CSID110296	M+H	C11H20N4O11P2	33.1	0	4.1568	70.2711	100 - 14 - 3.17 - 0.353	CDP-ethanolamine		447.07	1	0.836933
0.84_450.0387m/z	CSID10444142	M+H	C16H16N3NaO7S2	34	0	-2.92552	73.694	100 - 20.5 - 12.5 - 2.19 - 0.585	Cefoxitin sodium		450.039	1	0.836933
0.84_450.0387m/z	CSID390131	M+H	C16H16N3NaO7S2	34	0	-2.92552	73.694	100 - 20.5 - 12.5 - 2.19 - 0.585	Cefoxitin sodium		450.039	1	0.836933
0.84_454.0463m/z	CSID4514923	M+H	C16H15N5O7S2	34.7	6.1	-4.98738	73.1691	100 - 21.2 - 12.6 - 2.28 - 0.601	Cefixime		454.046	1	0.836933
0.84_454.0463m/z	CSID4758421	M+H	C16H15N5O7S2	33.5	0	-4.98738	73.1691	100 - 21.2 - 12.6 - 2.28 - 0.601	Cefixime Anhydrous		454.046	1	0.836933
0.84_493.1071m/z	CSID28639397	M+H	C15H21N6O11P	34.8	1.44	-1.55521	74.2022	100 - 19.1 - 3.99 - 0.529	L-threonylcarbamoyladenylate		493.107	1	0.836933
0.84_493.1071m/z	CSID65328436	M+H	C25H20N2O7S	35	0	1.43199	76.6425	100 - 29.1 - 10 - 2.06 - 0.351	8-Oxo-3-{[(2-oxo-2H-chromen-7-yl)oxy]methyl}-7-[(phenylacetyl)amino]-5-thia-1-azabicyclo[4.2.0]oct-2-ene-2-carboxylic acid		493.107	1	0.836933
0.84_501.0872m/z	CSID20418	M+H	C20H28Cl4N2O4	25.7	0	-0.870367	29.3442	76.2 - 17.4 - 100 - 22.5 - 50 - 11 - 11.5 - 2.44 - 1.14 - 0.219	Teclozan		501.087	1	0.836933
0.84_539.0959m/z	CSID109503	M+H	C30H18O10	36.4	0	-2.56996	85.1074	100 - 33 - 7.34 - 1.22 - 0.168	Sennidin A		539.096	1	0.836933
0.84_539.0959m/z	CSID4444918	M+H	C30H18O10	36.4	0	-2.56996	85.1074	100 - 33 - 7.34 - 1.22 - 0.168	agathisflavone		539.096	1	0.836933
0.84_539.0959m/z	CSID4444919	M+H	C30H18O10	36.4	0	-2.56996	85.1074	100 - 33 - 7.34 - 1.22 - 0.168	amentoflavone		539.096	1	0.836933
0.84_539.0959m/z	CSID4444928	M+H	C30H18O10	36.4	0	-2.56996	85.1074	100 - 33 - 7.34 - 1.22 - 0.168	Cupressuflavone		539.096	1	0.836933
0.84_539.0959m/z	CSID4444946	M+H	C30H18O10	36.7	1.64	-2.56996	85.1074	100 - 33 - 7.34 - 1.22 - 0.168	hinokiflavone		539.096	1	0.836933
0.84_539.0959m/z	CSID4445011	M+H	C30H18O10	36.4	0	-2.56996	85.1074	100 - 33 - 7.34 - 1.22 - 0.168	robustaflavone		539.096	1	0.836933
0.87_173.0208m/z	CSID2431	M+H	C3H9O6P	38.8	0	-1.06636	95.3687	100 - 3.58 - 1.28	glycerol 2-phosphate		173.021	1	0.865517
0.87_173.0208m/z	CSID388308	M+H	C3H9O6P	38.8	0	-1.06636	95.3687	100 - 3.58 - 1.28	Glyceryl phosphate		173.021	1	0.865517
0.87_173.0208m/z	CSID388409	M+H	C3H9O6P	38.8	0	-1.06636	95.3687	100 - 3.58 - 1.28	Glycerol 1-phosphate		173.021	1	0.865517
0.87_173.0208m/z	CSID734	M+H	C3H9O6P	38.8	0	-1.06636	95.3687	100 - 3.58 - 1.28	Glycerol 3-phosphate		173.021	1	0.865517
0.87_241.0311m/z	CSID575	M+H	C6H12N2O4S2	34.9	0	-0.27742	74.6629	100 - 9.11 - 10.2 - 0.835 - 0.354	Cystine		241.031	1	0.865517
0.87_241.0311m/z	CSID60997	M+H	C6H12N2O4S2	34.9	0	-0.27742	74.6629	100 - 9.11 - 10.2 - 0.835 - 0.354	L-Cystine		241.031	1	0.865517
0.87_243.0260m/z	CSID109081	M+H	C6H11O8P	37.7	0	-1.75641	90.3771	100 - 6.92 - 1.85 - 0.116	1D-myo-Inositol 1,2-cyclic phosphate		243.026	1	0.865517
0.87_243.0260m/z	CSID129307359	M+H	C6H11O8P	37.7	0.152	-1.75641	90.3771	100 - 6.92 - 1.85 - 0.116	1-Deoxy-6-O-phosphonohexo-2,5-diulose		243.026	1	0.865517
0.87_243.0260m/z	CSID21865858	M+H	C6H11O8P	37.7	0.152	-1.75641	90.3771	100 - 6.92 - 1.85 - 0.116	1-deoxy-D-threo-hexo-2,5-diulose 6-phosphate		243.026	1	0.865517
0.87_247.0568m/z	CSID388990	M+H	C6H15O8P	37.5	0	-3.86899	91.7974	100 - 6.97 - 1.85 - 0.117	Glycerophosphoglycerol		247.057	1	0.865517
0.87_247.0568m/z	CSID79536611	M+H	C9H14N2O2S2	36	0	-0.682657	80.7071	100 - 12.3 - 10.1 - 1.11 - 0.342	(5R)-2,5-Dimethyl-5-(2-thienyl)-1,2,6-thiadiazinane 1,1-dioxide		247.057	1	0.865517
0.87_257.0108m/z	CSID76536	M+H	C10H8O6S	38.4	2.52	-2.58695	92.5602	100 - 11.9 - 6.4 - 0.671 - 0.117	4-methylumbelliferyl sulfate		257.011	1	0.865517
0.87_259.0079m/z	CSID17276	M+H	C9H11BrN2O2	29.3	0	0.724178	47.4039	100 - 10.7 - 98.2 - 10.4 - 0.904	metobromuron		259.008	1	0.865517
0.87_259.0079m/z	CSID65326573	M+H	C9H11BrN2O2	29.3	0	0.724178	47.4039	100 - 10.7 - 98.2 - 10.4 - 0.904	5-Bromo-3-pyridinyl isopropylcarbamate		259.008	1	0.865517
0.87_331.0454m/z	CSID117424	M+H	C14H10ClF3N2O2	32.7	0	-0.543493	64.3404	100 - 16.1 - 33.6 - 5.26 - 0.524	1-(5-Chloro-2-hydroxyphenyl)-3-[3-(trifluoromethyl)phenyl]urea		331.045	1	0.865517
0.87_331.0454m/z	CSID18004	M+H	C10H11N4O7P	37.7	7.05	4.7741	86.9124	100 - 12.7 - 2.18 - 0.208	cIMP		331.045	1	0.865517
0.87_331.0454m/z	CSID9901950	M+H	C16H10O8	37.5	7.09	1.64717	82.4989	100 - 17.7 - 3.12 - 0.368	Kermesic Acid		331.045	1	0.865517
0.87_332.9681m/z	CSID13520	M+H	C9H11Cl2FN2O2S2	27.9	0	-4.39971	44.4114	100 - 12.3 - 74.1 - 8.95 - 17 - 2 - 1.26 - 0.135	Dichlofluanid		332.968	1	0.865517
0.88_177.0070m/z	CSID74153	M+H	C4H8CaO5	38.3	0	-0.127054	91.685	100 - 4.61 - 1.78 - 0.218 - 2.17 - 0.101 - 0 - 0 - 0.193	CALCIUM ACETATE HYDRATE		177.007	1	0.882667
0.88_303.0330m/z	CSID17691	M+H	C11H15BrN2O3	27.7	0	-3.03416	42.1999	100 - 12.9 - 98.7 - 12.7 - 1.35 - 0.105	Narcobarbital		303.033	1	0.882667
0.88_303.0330m/z	CSID35393	M+H	C15H10O5S	33.8	0	2.6276	72.0344	100 - 17.3 - 6.96 - 0.996 - 0.146	TIXANOX		303.033	1	0.882667
0.88_373.0257m/z	CSID53093	M+H	C17H10Cl2N4O2	30.8	0	0.82359	54.912	100 - 20 - 66.2 - 13 - 11.7 - 2.17 - 0.245	Clazuril		373.026	1	0.882667
0.92_339.0605m/z	CSID389307	M+H	C10H15N2O9P	38.2	0	4.9331	96.4522	100 - 12.1 - 2.52 - 0.245	Imidazole-4-acetic acid ribotide		339.06	1	0.91695
0.95_138.0551m/z	CSID11648989	M+H	C7H7NO2	39.3	0	1.41545	98.3398	100 - 8.09 - 0.697	5-methoxypicolinaldehyde		138.055	1	0.95125
0.95_138.0551m/z	CSID13863774	M+H	C7H7NO2	39.5	0.852	1.41545	98.3398	100 - 8.09 - 0.697	4-Nitrotoluene		138.055	1	0.95125
0.95_138.0551m/z	CSID21106144	M+H	C7H7NO2	39.5	0.852	1.41545	98.3398	100 - 8.09 - 0.697	2-Nitrotoluene		138.055	1	0.95125
0.95_138.0551m/z	CSID21106146	M+H	C7H7NO2	39.5	0.852	1.41545	98.3398	100 - 8.09 - 0.697	3-Nitrotoluene		138.055	1	0.95125
0.95_138.0551m/z	CSID21111785	M+H	C7H7NO2	39.3	0	1.41545	98.3398	100 - 8.09 - 0.697	Methyl nicotinate		138.055	1	0.95125
0.95_138.0551m/z	CSID222	M+H	C7H7NO2	39.6	1.6	1.41545	98.3398	100 - 8.09 - 0.697	Anthranilic acid		138.055	1	0.95125
0.95_138.0551m/z	CSID4963	M+H	C7H7NO2	39.5	1.06	1.41545	98.3398	100 - 8.09 - 0.697	Salicylamide		138.055	1	0.95125
0.95_138.0551m/z	CSID5369	M+H	C7H7NO2	39.5	0.624	1.41545	98.3398	100 - 8.09 - 0.697	Trigonelline		138.055	1	0.95125
0.95_138.0551m/z	CSID76055	M+H	C7H7NO2	39.3	0	1.41545	98.3398	100 - 8.09 - 0.697	Benzodioxol-5-amine		138.055	1	0.95125
0.95_138.0551m/z	CSID953	M+H	C7H7NO2	39.4	0.537	1.41545	98.3398	100 - 8.09 - 0.697	4-Aminobenzoic acid		138.055	1	0.95125
0.95_144.1023m/z	CSID103115	M+H	C7H13NO2	37.7	0	2.75979	91.8573	100 - 8.16 - 0.702	Stachydrine		144.102	1	0.95125
0.95_144.1023m/z	CSID133327	M+H	C7H13NO2	37.7	0	2.75979	91.8573	100 - 8.16 - 0.702	2-Aminocyclohexanecarboxylic acid		144.102	1	0.95125
0.95_144.1023m/z	CSID4575319	M+H	C7H13NO2	37.7	0	2.75979	91.8573	100 - 8.16 - 0.702	4-(trimethylammonio)but-2-enoate		144.102	1	0.95125
0.95_144.1023m/z	CSID538	M+H	C7H13NO2	37.7	0	2.75979	91.8573	100 - 8.16 - 0.702	Stachydrine		144.102	1	0.95125
0.95_144.1023m/z	CSID65328103	M+H	C7H13NO2	37.7	0	2.75979	91.8573	100 - 8.16 - 0.702	5-Ethyl-5-(hydroxymethyl)-2-pyrrolidinone		144.102	1	0.95125
0.95_188.1283m/z	CSID168	M+H	C9H17NO3	37.7	0	0.926954	89.6747	100 - 10.4 - 1.1	8-Amino-7-oxononanoic acid		188.128	1	0.95125
0.95_188.1283m/z	CSID4445275	M+H	C9H17NO3	37.7	0	0.926954	89.6747	100 - 10.4 - 1.1	(E)-2-Butenyl-4-methyl-threonine		188.128	1	0.95125
0.95_188.1283m/z	CSID62118	M+H	C9H17NO3	37.7	0	0.926954	89.6747	100 - 10.4 - 1.1	Pivagabine		188.128	1	0.95125
0.95_188.1283m/z	CSID9042364	M+H	C9H17NO3	37.7	0	0.926954	89.6747	100 - 10.4 - 1.1	3-(carbamoylmethyl)-5-methylhexanoic acid		188.128	1	0.95125
0.97_136.9312m/z	CSID22849	M+H	CaHO4P	39	0	0.805589	96.0174	100 - 0.164 - 1.49 - 0.141 - 2.16 - 0 - 0 - 0 - 0.193	Dicalcium phosphate		136.931	1	0.968383
0.97_155.0817m/z	CSID23979108	M+H	C7H10N2O2	39.6	0	1.19362	99.2511	100 - 8.49 - 0.729	Ethyl 1H-imidazol-2-ylacetate		155.082	1	0.968383
0.99_276.1447m/z	CSID64456	M+H	C13H17N5O2	36.3	0	-2.9937	84.8031	100 - 16.2 - 1.64 - 0.124	cipamfylline		276.145	1	0.985533
1.07_194.9537m/z	CSID13882366	M+H	C7H5Cl3	27.5	1.63	3.73765	40.339	100 - 7.63 - 96.1 - 7.32 - 30.9 - 2.34 - 3.34 - 0.25	benzotrichloride		194.954	1	1.06557
1.07_226.1183m/z	CSID132320	M+H	C10H15N3O3	37.3	0	-1.35142	88.1069	100 - 12.2 - 1.3	4-(METHYLNITROSAMINO)-1-(3-PYRIDYL-N-OXIDE)-1-BUTANOL		226.118	1	1.06557
1.07_226.1183m/z	CSID30790992	M+H	C10H15N3O3	37.3	0	-1.35142	88.1069	100 - 12.2 - 1.3	4-[(Hydroxymethyl)(nitroso)amino]-1-(3-pyridinyl)-1-butanol		226.118	1	1.06557
1.07_226.1183m/z	CSID30790993	M+H	C10H15N3O3	37.3	0	-1.35142	88.1069	100 - 12.2 - 1.3	1-(Methylnitrosoamino)-4-(3-pyridinyl)-1,4-butanediol		226.118	1	1.06557
1.07_226.1183m/z	CSID8118269	M+H	C10H15N3O3	37.4	0.314	-1.35142	88.1069	100 - 12.2 - 1.3	INGAVIRIN		226.118	1	1.06557
1.08_160.1336m/z	CSID3902475	M+H	C8H17NO2	39.4	0.377	2.20453	99.0625	100 - 9.29 - 0.795	3-(ammoniomethyl)-5-methylhexanoate		160.134	1	1.0827
1.08_160.1336m/z	CSID4589156	M+H	C8H17NO2	39.4	0.377	2.20453	99.0625	100 - 9.29 - 0.795	Pregabalin		160.134	1	1.0827
1.08_160.1336m/z	CSID88299	M+H	C8H17NO2	39.4	0.328	2.20453	99.0625	100 - 9.29 - 0.795	3-PIPERIDINO-1,2-PROPANEDIOL		160.134	1	1.0827
1.08_474.2323m/z	CSID129333550	M+H	C24H29F2N5O3	34.4	0	2.42626	75.0753	100 - 28.2 - 4.46 - 0.509			474.232	1	1.0827
1.08_474.2323m/z	CSID28527870	M+H	C26H35NO5S	33.4	0	2.95878	70.3824	100 - 29.9 - 9.85 - 2.02 - 0.327	Simenepag isopropyl		474.232	1	1.0827
1.08_474.2323m/z	CSID28529442	M+H	C26H35NO5S	33.4	0	2.95878	70.3824	100 - 29.9 - 9.85 - 2.02 - 0.327	Aganepag ethanediol		474.232	1	1.0827
1.08_474.2323m/z	CSID61747635	M+H	C24H29F2N5O3	34.4	0	2.42626	75.0753	100 - 28.2 - 4.46 - 0.509	1-{2-[4-(2,4-Difluorophenoxy)-1-piperidinyl]-3-(tetrahydro-3-furanylamino)-7,8-dihydropyrido[3,4-b]pyrazin-6(5H)-yl}ethanone		474.232	1	1.0827
1.08_474.2323m/z	CSID64881392	M+H	C26H35NO5S	33.4	0	2.95878	70.3824	100 - 29.9 - 9.85 - 2.02 - 0.327	Aganepag ethanediol		474.232	1	1.0827
1.08_474.2323m/z	CSID64881435	M+H	C26H35NO5S	33.4	0	2.95878	70.3824	100 - 29.9 - 9.85 - 2.02 - 0.327	Simenepag isopropyl		474.232	1	1.0827
1.10_128.9862m/z	CSID21106535	M+H	C3H6Cl2O	32.7	13.5	-4.68154	55.4369	100 - 3.35 - 64.2 - 2.15 - 10.4 - 0.347	1,3-Dichloro-2-propanol		128.986	1	1.09985
1.15_135.0441m/z	CSID4642	M+H	C8H6O2	39.2	5.49	0.453969	91.2834	100 - 8.8 - 0.751	ortho-Phthalaldehyde		135.044	1	1.15128
1.15_194.1176m/z	CSID121578	M+H	C11H15NO2	39.5	0	0.284744	97.8918	100 - 12.5 - 1.13	N-BOC-aniline		194.118	1	1.15128
1.15_194.1176m/z	CSID14863	M+H	C11H15NO2	40.2	3.3	0.284744	97.8918	100 - 12.5 - 1.13	heliamine		194.118	1	1.15128
1.15_194.1176m/z	CSID1556	M+H	C11H15NO2	40.3	3.73	0.284744	97.8918	100 - 12.5 - 1.13	MDMA		194.118	1	1.15128
1.15_194.1176m/z	CSID16564	M+H	C11H15NO2	39.5	0	0.284744	97.8918	100 - 12.5 - 1.13	Isoprocarb		194.118	1	1.15128
1.15_194.1176m/z	CSID23827	M+H	C11H15NO2	39.5	0	0.284744	97.8918	100 - 12.5 - 1.13	2,3,5-Trimethacarb		194.118	1	1.15128
1.15_194.1176m/z	CSID2388	M+H	C11H15NO2	40.3	3.78	0.284744	97.8918	100 - 12.5 - 1.13	butamben		194.118	1	1.15128
1.15_194.1176m/z	CSID390808	M+H	C11H15NO2	40.8	6.42	0.284744	97.8918	100 - 12.5 - 1.13	(?)-Salsoline		194.118	1	1.15128
1.15_194.1176m/z	CSID42492	M+H	C11H15NO2	40.8	6.42	0.284744	97.8918	100 - 12.5 - 1.13	Salsoline		194.118	1	1.15128
1.15_194.1176m/z	CSID684906	M+H	C11H15NO2	39.5	0	0.284744	97.8918	100 - 12.5 - 1.13	4-(4-Morpholinylmethyl)phenol		194.118	1	1.15128
1.15_194.1176m/z	CSID6908	M+H	C11H15NO2	40.3	3.78	0.284744	97.8918	100 - 12.5 - 1.13	isobutamben		194.118	1	1.15128
1.15_194.1176m/z	CSID76655	M+H	C6H15ClN5	33.7	0	4.71747	74.1295	100 - 8.49 - 32.3 - 2.72 - 0.103	Buformin Hydrochloride		194.118	1	1.15128
1.15_194.1176m/z	CSID8139928	M+H	C11H15NO2	40	2.21	0.284744	97.8918	100 - 12.5 - 1.13	4-(3-Methoxyphenyl)morpholine		194.118	1	1.15128
1.15_194.1176m/z	CSID8878281	M+H	C11H15NO2	39.5	0	0.284744	97.8918	100 - 12.5 - 1.13	4-(Tetrahydro-2H-pyran-2-yloxy)aniline		194.118	1	1.15128
1.15_210.1132m/z	CSID129910728	M+H	C11H15NO3	34.5	1.89	3.50117	74.8439	100 - 12.5 - 1.34 - 0.102			210.113	1	1.15128
1.15_210.1132m/z	CSID21106310	M+H	C11H15NO3	34.7	2.77	3.50117	74.8439	100 - 12.5 - 1.34 - 0.102	3,4-METHYLENEDIOXY-N-HYDROXY-N-METHYLAMPHETAMINE		210.113	1	1.15128
1.15_210.1132m/z	CSID24386	M+H	C11H15NO3	34.1	0	3.50117	74.8439	100 - 12.5 - 1.34 - 0.102	5-Methoxy-3,4-methylenedioxyamphetamine		210.113	1	1.15128
1.15_210.1132m/z	CSID4775	M+H	C11H15NO3	34.1	0	3.50117	74.8439	100 - 12.5 - 1.34 - 0.102	Propoxur		210.113	1	1.15128
1.15_210.1132m/z	CSID488778	M+H	C11H15NO3	34.1	0	3.50117	74.8439	100 - 12.5 - 1.34 - 0.102	3-(Z-Amino)propanol		210.113	1	1.15128
1.15_210.1132m/z	CSID55264	M+H	C11H15NO3	34.7	2.91	3.50117	74.8439	100 - 12.5 - 1.34 - 0.102	Tyr-OEt		210.113	1	1.15128
1.15_210.1132m/z	CSID5549	M+H	C11H15NO3	35	4.03	3.50117	74.8439	100 - 12.5 - 1.34 - 0.102	oxyfenamate		210.113	1	1.15128
1.15_210.1132m/z	CSID62716	M+H	C11H15NO3	34.1	0	3.50117	74.8439	100 - 12.5 - 1.34 - 0.102	Anhalamine		210.113	1	1.15128
1.15_210.1132m/z	CSID63545	M+H	C11H15NO3	34.7	2.91	3.50117	74.8439	100 - 12.5 - 1.34 - 0.102	Ethyl L-tyrosinate		210.113	1	1.15128
1.15_210.1132m/z	CSID88519	M+H	C11H15NO3	34.1	0	3.50117	74.8439	100 - 12.5 - 1.34 - 0.102	p-Lactophenetide		210.113	1	1.15128
1.15_210.1132m/z	CSID9473723	M+H	C11H15NO3	34.1	0	3.50117	74.8439	100 - 12.5 - 1.34 - 0.102	N-Methoxy-3-(4-methoxyphenyl)propanamide		210.113	1	1.15128
1.15_241.1545m/z	CSID4679	M+H	C12H20N2O3	37.1	0	-0.604558	86.4234	100 - 14.1 - 1.53 - 0.123	Pirbuterol		241.155	1	1.15128
1.15_241.1545m/z	CSID65325823	M+H	C12H20N2O3	37.1	0	-0.604558	86.4234	100 - 14.1 - 1.53 - 0.123	N-{2-[2-(2-Methoxyethoxy)ethoxy]ethyl}-4-pyridinamine		241.155	1	1.15128
1.17_178.0888m/z	CSID198597	M+H	C7H15NO2S	36.4	0	-4.58077	87.1918	100 - 8.99 - 5.29 - 0.415	dihomomethionine		178.089	1	1.16843
1.17_259.1660m/z	CSID2756552	M+H	C12H22N2O4	36.6	0	2.81909	86.1961	100 - 14.1 - 1.75 - 0.153	tert-Butyl 2-(methoxy(methyl)carbamoyl)pyrrolidine-1-carboxylate		259.166	1	1.16843
1.17_259.1660m/z	CSID29962	M+H	C12H22N2O4	37.2	2.94	2.81909	86.1961	100 - 14.1 - 1.75 - 0.153	Lorbamate		259.166	1	1.16843
1.28_163.0179m/z	CSID21106083	M+H	C4H7AlO5	38.2	0	-1.37162	92.4608	100 - 4.6 - 1.11	Aluminium diacetate		163.018	1	1.28275
1.33_184.9815m/z	CSID10497	M+H	C4H9I	38.3	0	-3.71805	95.7581	100 - 4.43	Butyl iodide		184.981	1	1.33418
1.36_179.0814m/z	CSID4589	M+H	C9H10N2O2	37.8	0	-0.589096	89.6212	100 - 10.7 - 0.925	phenacemide		179.081	1	1.36277
1.36_179.0814m/z	CSID58838035	M+H	C9H10N2O2	37.8	0	-0.589096	89.6212	100 - 10.7 - 0.925	5-(Hydroxymethyl)-1H,1′H-2,2′-bipyrrol-4-ol		179.081	1	1.36277
1.53_225.1409m/z	CSID24751869	M+H	C13H21OP	36.6	0	2.92631	86.5818	100 - 14.3 - 1.16	3-[(Diisopropylphosphino)methyl]phenol		225.141	1	1.52852
1.69_225.1413m/z	CSID24751869	M+H	C13H21OP	36.3	0	4.55755	86.5818	100 - 14.3 - 1.16	3-[(Diisopropylphosphino)methyl]phenol		225.141	1	1.69427
1.73_194.9534m/z	CSID13882366	M+H	C7H5Cl3	27.8	1.69	2.40363	40.339	100 - 7.63 - 96.1 - 7.32 - 30.9 - 2.34 - 3.34 - 0.25	benzotrichloride		194.953	1	1.72857
1.98_194.9533m/z	CSID13882366	M+H	C7H5Cl3	28.2	2.94	1.82495	40.339	100 - 7.63 - 96.1 - 7.32 - 30.9 - 2.34 - 3.34 - 0.25	benzotrichloride		194.953	1	1.98003
2.41_402.8096m/z	CSID61167	M+H	C6F4I2	38.6	0	-0.531496	93.7515	100 - 6.49 - 0.175	1,4-Diiodotetrafluorobenzene		402.81	1	2.40872
2.66_180.1134m/z	CSID29786388	M+H	C9H13N3O	37.6	0	1.19957	89.465	100 - 11 - 0.758	2-(3-Azidopropyl)-2-cyclohexen-1-one		180.113	1	2.66018
2.66_180.1134m/z	CSID3617	M+H	C9H13N3O	37.6	0	1.19957	89.465	100 - 11 - 0.758	Iproniazid		180.113	1	2.66018
2.66_180.1134m/z	CSID65327271	M+H	C11H13DO2	37.1	0	2.34973	88.3357	100 - 12.1 - 1.08	3-Phenyl(3-~2~H_1_)propyl acetate		180.113	1	2.66018
2.72_335.0962m/z	CSID10442693	M+H	C17H16ClFN2O2	32.1	0	1.32262	62.2617	100 - 19.4 - 34.1 - 6.38 - 0.711	(E)-progabide		335.096	1	2.72307
2.74_456.2472m/z	CSID65327664	M+H	C25H33N3O5	33.8	0	-4.60638	74.4315	100 - 28.7 - 5 - 0.647	N-{[(2-Methyl-2-propanyl)oxy]carbonyl}phenylalanyl-N-methoxy-N-methylphenylalaninamide		456.247	1	2.74022
2.74_533.2006m/z	CSID26001462	M+H	C22H44N2O2P2Ru	20.3	0	2.14082	4.1353	15.3 - 3.83 - 5.67 - 36.5 - 43.7 - 56.9 - 100 - 23.6 - 54.4 - 13.2 - 1.78 - 0.173	Isocyanatocarbonyl(2-(di-tert-butylphosphino-kappaP-ethyl)amidoruthenium(II)		533.201	1	2.74022
2.77_497.2154m/z	CSID16033	M+H	C26H33NaO8	32.9	0	1.61153	66.6413	100 - 28.8 - 5.64 - 0.829 - 0.1	Methylprednisolone sodium succinate		497.215	1	2.7745
2.77_497.2154m/z	CSID81367198	M+H	C24H28ClN8O2	30	0	-4.2086	55.0737	100 - 29.3 - 36.5 - 9.85 - 1.5 - 0.162	[1-(4-{[4-(4-Hydroxy-1-piperidinyl)phenyl]amino}-5-oxo-5,6-dihydropyrimido[4,5-d]pyridazin-2-yl)-4-piperidinyl]acetonitrile hydrochloride (1:1)		497.215	1	2.7745
2.79_419.2735m/z	CSID9786210	M+H	C24H38N2O2S	31.1	0	1.89886	57.6061	100 - 28 - 8.71 - 1.67 - 0.237	5-(Dimethylamino)-N-dodecyl-1-naphthalenesulfonamide		419.273	1	2.79165
2.79_455.2452m/z	CSID65328571	M+H	C28H30N4O2	33.9	0	2.19668	72.349	100 - 32.2 - 5.42 - 0.634	4,8-Dimesityl-6,6-dimethyl-5,7-dioxo-4,8-diazaspiro[2.5]octane-1,2-dicarbonitrile		455.245	1	2.79165
2.81_516.2193m/z	CSID71117368	M+H	C31H30FNO5	26.5	0	2.30156	35.1282	100 - 34.4 - 6.77 - 0.972 - 0.111	(4-{[(2E)-3-(4-Fluorophenyl)-3-{4-[3-(4-morpholinyl)-1-propyn-1-yl]phenyl}-2-propen-1-yl]oxy}-2-methylphenoxy)acetic acid		516.219	1	2.8088
2.81_605.1531m/z	CSID115284334	M+H	C25H26F2N8O4S2	29	0	-4.73878	50.2413	100 - 32 - 14.8 - 3.58 - 0.826 - 0.147	5-Amino-3-[2-(4-{2,4-difluoro-5-[2-(methylsulfinyl)ethoxy]phenyl}-1-piperazinyl)ethyl]-8-(2-furyl)[1,3]thiazolo[5,4-e][1,2,4]triazolo[1,5-c]pyrimidin-2(3H)-one		605.153	1	2.8088
2.83_479.2417m/z	CSID23489	M+H	C29H34O6	28.4	0	-2.33175	44.7786	100 - 32 - 6.18 - 0.886 - 0.103	Ethyl 3,5,6-tri-O-benzyl-D-glucofuranoside		479.242	1	2.82593
2.83_499.2187m/z	CSID391574	M+H	C24H34O11	28.7	0	2.5913	46.6843	100 - 26.8 - 5.7 - 0.887 - 0.118	Iridodial glucoside tetraacetate		499.219	1	2.82593
2.83_499.2187m/z	CSID391575	M+H	C24H34O11	28.7	0	2.5913	46.6843	100 - 26.8 - 5.7 - 0.887 - 0.118	8-Epiiridodial glucoside tetraacetate		499.219	1	2.82593
2.85_89.9401m/z	CSID82623	M+H	FeHO2	20.1	0	2.36206	3.13545	6.37 - 0 - 100 - 2.4 - 0.72	Goethite		89.9401	1	2.85453
2.85_379.0856m/z	CSID28528540	M+H	C18H22BrN2S	26.6	0	4.86022	38.6639	96.2 - 20.4 - 100 - 20.9 - 6.35 - 1 - 0.11	Vortioxetine hydrobromide		379.086	1	2.85453
2.85_462.2423m/z	CSID19994548	M+H	C26H35ClNO4	30.4	0	3.7382	56.3088	100 - 29 - 36.8 - 9.89 - 1.62 - 0.198	Diprenorphine hydrochloride		462.242	1	2.85453
2.85_462.2423m/z	CSID65327855	M+H	C27H34F3NS	33.4	0	-3.02626	70.4798	100 - 30.8 - 9.09 - 1.79 - 0.247	{2-[4-(Trifluoromethyl)phenyl]-1-pyrrolidinyl}(2,4,6-triisopropylphenyl)methanethione		462.242	1	2.85453
2.85_489.2272m/z	CSID99300	M+H	C23H32N6O4S	29.5	0	-1.32283	49.2099	100 - 28.4 - 9.23 - 1.82 - 0.28	vardenafil		489.227	1	2.85453
2.87_547.2090m/z	CSID9390002	M+H	C30H31ClN4O4	31.2	0	-3.10146	59.8863	100 - 34.4 - 38.5 - 11.9 - 2.2 - 0.297	Erastin		547.209	1	2.87167
2.87_555.1820m/z	CSID17332043	M+H	C25H28ClF6N2O3	30.9	0	-4.24673	59.5113	100 - 28.2 - 36.4 - 9.52 - 1.47 - 0.165	Rolapitant hydrochloride monohydrate		555.182	1	2.87167
2.87_555.1820m/z	CSID72390706	M+H	C25H29ClF6N2O3	30.9	0	-4.24673	59.5154	100 - 28.2 - 36.4 - 9.53 - 1.47 - 0.166	8-({1-[3,5-Bis(trifluoromethyl)phenyl]ethoxy}methyl)-8-phenyl-1,7-diazaspiro[4.5]decan-2-one hydrochloride hydrate		555.182	1	2.87167
2.91_226.1195m/z	CSID132320	M+H	C10H15N3O3	36.7	0	3.91898	88.1069	100 - 12.2 - 1.3	4-(METHYLNITROSAMINO)-1-(3-PYRIDYL-N-OXIDE)-1-BUTANOL		226.119	1	2.90597
2.91_226.1195m/z	CSID30790992	M+H	C10H15N3O3	36.7	0	3.91898	88.1069	100 - 12.2 - 1.3	4-[(Hydroxymethyl)(nitroso)amino]-1-(3-pyridinyl)-1-butanol		226.119	1	2.90597
2.91_226.1195m/z	CSID30790993	M+H	C10H15N3O3	36.7	0	3.91898	88.1069	100 - 12.2 - 1.3	1-(Methylnitrosoamino)-4-(3-pyridinyl)-1,4-butanediol		226.119	1	2.90597
2.91_226.1195m/z	CSID8118269	M+H	C10H15N3O3	36.7	0	3.91898	88.1069	100 - 12.2 - 1.3	INGAVIRIN		226.119	1	2.90597
2.91_410.2806m/z	CSID65327800	M+H	C25H35N3O2	26.6	0	0.87474	34.2229	100 - 28.6 - 4.36 - 0.467	N-Methylleucyl-Nalpha-methyl-N-(2-phenylethyl)phenylalaninamide		410.281	1	2.90597
2.94_196.9783m/z	CSID13842838	M+H	CN4O8	33.9	0	-2.90944	72.9011	100 - 2.85 - 1.68	Tetranitromethane		196.978	1	2.94025
3.12_89.9402m/z	CSID82623	M+H	FeHO2	21	6.47	4.06116	3.13545	6.37 - 0 - 100 - 2.4 - 0.72	Goethite		89.9402	1	3.12315
3.24_224.1286m/z	CSID10499742	M+H	C12H17NO3	35.1	0.978	2.11276	76.8426	100 - 13.7 - 1.48 - 0.117	n-boc-2-aminobenzyl alcohol		224.129	1	3.23747
3.24_224.1286m/z	CSID13507	M+H	C12H17NO3	34.9	0	2.11276	76.8426	100 - 13.7 - 1.48 - 0.117	bucetin		224.129	1	3.23747
3.24_224.1286m/z	CSID13566619	M+H	C12H17NO3	34.9	0	2.11276	76.8426	100 - 13.7 - 1.48 - 0.117	Methyl 2-[2-(dimethylamino)ethoxy]benzoate		224.129	1	3.23747
3.24_224.1286m/z	CSID14176	M+H	C12H17NO3	34.9	0	2.11276	76.8426	100 - 13.7 - 1.48 - 0.117	nicoboxil		224.129	1	3.23747
3.24_224.1286m/z	CSID172437	M+H	C12H17NO3	34.9	0	2.11276	76.8426	100 - 13.7 - 1.48 - 0.117	rac-Anhalonidine		224.129	1	3.23747
3.24_224.1286m/z	CSID2372	M+H	C12H17NO3	34.9	0	2.11276	76.8426	100 - 13.7 - 1.48 - 0.117	Bufexamac		224.129	1	3.23747
3.24_224.1286m/z	CSID4445281	M+H	C12H17NO3	34.9	0	2.11276	76.8426	100 - 13.7 - 1.48 - 0.117	(+)-Cerulenin		224.129	1	3.23747
3.24_224.1286m/z	CSID4508994	M+H	C12H17NO3	34.9	0	2.11276	76.8426	100 - 13.7 - 1.48 - 0.117	DL-Cerulenin		224.129	1	3.23747
3.24_224.1286m/z	CSID8996	M+H	C12H17NO3	34.9	0	2.11276	76.8426	100 - 13.7 - 1.48 - 0.117	Ethamivan		224.129	1	3.23747
3.25_100.0761m/z	CSID12814	M+H	C5H9NO	33.6	8.3	4.49573	65.0309	100 - 5.91 - 0.35	N-Methylpyrrolidone		100.076	1	3.25462
3.25_100.0761m/z	CSID26332035	M+H	C5H9NO	33.7	8.88	4.49573	65.0309	100 - 5.91 - 0.35	(R)-2-hydroxy-2-methylbutyronitrile		100.076	1	3.25462
3.25_100.0761m/z	CSID88298	M+H	C5H9NO	33.7	8.88	4.49573	65.0309	100 - 5.91 - 0.35	2-Hydroxy-2-methylbutanenitrile		100.076	1	3.25462
3.25_100.0761m/z	CSID9301308	M+H	C5H9NO	32	0	4.49573	65.0309	100 - 5.91 - 0.35	Isobutyraldehyde cyanohydrin		100.076	1	3.25462
3.25_156.1018m/z	CSID10180	M+H	C8H13NO2	38	0	-0.928432	90.8807	100 - 9.24 - 0.791	Retronecine		156.102	1	3.25462
3.25_156.1018m/z	CSID13872064	M+H	C8H13NO2	38	0	-0.928432	90.8807	100 - 9.24 - 0.791	ARECOLINE		156.102	1	3.25462
3.25_156.1018m/z	CSID2220	M+H	C8H13NO2	38	0	-0.928432	90.8807	100 - 9.24 - 0.791	Bemegride		156.102	1	3.25462
3.25_156.1018m/z	CSID24534715	M+H	C8H13NO2	38.5	2.66	-0.928432	90.8807	100 - 9.24 - 0.791	6-Methyl-2-oxa-6-azatricyclo[3.3.1.0~3,7~]nonan-4-ol		156.102	1	3.25462
3.25_156.1018m/z	CSID391082	M+H	C8H13NO2	39.5	7.59	-0.928432	90.8807	100 - 9.24 - 0.791	HELIOTRIDINE		156.102	1	3.25462
3.25_156.1018m/z	CSID391310	M+H	C8H13NO2	38.5	2.66	-0.928432	90.8807	100 - 9.24 - 0.791	(4S)-6-Methyl-2-oxa-6-azatricyclo[3.3.1.0~3,7~]nonan-4-ol		156.102	1	3.25462
3.25_156.1018m/z	CSID42296172	M+H	C8H13NO2	38.7	3.77	-0.928432	90.8807	100 - 9.24 - 0.791	N-Allyl-N-(2-hydroxyethyl)acrylamide		156.102	1	3.25462
3.25_156.1018m/z	CSID9783	M+H	C8H13NO2	39.5	7.59	-0.928432	90.8807	100 - 9.24 - 0.791	(+)-Retronecine		156.102	1	3.25462
3.25_157.0979m/z	CSID123316	M+H	C7H12N2O2	37.7	2.05	4.509	91.5356	100 - 8.52 - 0.731	3-isopropylpiperazine-2,5-dione		157.098	1	3.25462
3.25_163.1228m/z	CSID138742	M+H	C10H14N2	35.2	15.9	-1.06393	61.1466	100 - 11.7 - 0.625	(+)-nicotine		163.123	1	3.25462
3.25_163.1228m/z	CSID178119	M+H	C10H14N2	35.6	18.2	-1.06393	61.1466	100 - 11.7 - 0.625	(S)-(?)-Anabasine		163.123	1	3.25462
3.25_163.1228m/z	CSID21106257	M+H	C10H14N2	35.1	15.5	-1.06393	61.1466	100 - 11.7 - 0.625	(±)-Anabasine		163.123	1	3.25462
3.25_163.1228m/z	CSID6829	M+H	C10H14N2	34.9	14.9	-1.06393	61.1466	100 - 11.7 - 0.625	phenyl piperazine		163.123	1	3.25462
3.25_163.1228m/z	CSID707939	M+H	C10H14N2	35.3	16.6	-1.06393	61.1466	100 - 11.7 - 0.625	4-pyrrolidinoaniline		163.123	1	3.25462
3.25_163.1228m/z	CSID80863	M+H	C10H14N2	35.2	15.9	-1.06393	61.1466	100 - 11.7 - 0.625	L-(?)-Nicotine		163.123	1	3.25462
3.25_163.1228m/z	CSID917	M+H	C10H14N2	35.2	15.9	-1.06393	61.1466	100 - 11.7 - 0.625	(±)-nicotine		163.123	1	3.25462
3.25_212.1195m/z	CSID20467	M+H	C12H18ClN	28.5	0.64	-2.57684	44.7127	100 - 13.6 - 32.8 - 4.36 - 0.272	mefenorex		212.12	1	3.25462
3.25_252.1362m/z	CSID4938271	M+H	C11H21ClNO3	32.1	0	0.327716	60.9144	100 - 12.6 - 33.3 - 4.14 - 0.437	Hexaminolevulinate Hydrochloride		252.136	1	3.25462
3.25_263.1450m/z	CSID16736034	M+H	C8H18N6O4	29.9	0	-4.87334	55.2212	100 - 11.2 - 1.4 - 0.11	streptidine		263.145	1	3.25462
3.25_263.1450m/z	CSID2053916	M+H	C14H19BO4	31.3	0	0.139266	56.9188	23.9 - 100 - 15.4 - 1.91 - 0.174	4-Carbomethoxyphenylboronic acid pinacol ester		263.145	1	3.25462
3.25_302.1514m/z	CSID103493	M+H	C16H19N3O3	37.4	10.1	4.8971	82.4965	100 - 18.7 - 2.28 - 0.208	febrifugin		302.151	1	3.25462
3.25_302.1514m/z	CSID28528040	M+H	C15H23ClNO3	32.4	0	-1.17975	63.641	100 - 17 - 33.9 - 5.59 - 0.641	TRIMOXAMINE HYDROCHLORIDE		302.151	1	3.25462
3.25_302.1514m/z	CSID56900	M+H	C16H19N3O3	37.4	10.1	4.8971	82.4965	100 - 18.7 - 2.28 - 0.208	(?)-Febrifugine		302.151	1	3.25462
3.25_302.1514m/z	CSID64312	M+H	C15H23ClNO3	32.4	0	-1.17975	63.641	100 - 17 - 33.9 - 5.59 - 0.641	Coretal (hydrochloride)		302.151	1	3.25462
3.25_302.1514m/z	CSID8027406	M+H	C16H19N3O3	37.4	10.3	4.8971	82.4965	100 - 18.7 - 2.28 - 0.208	Isofebrifugine		302.151	1	3.25462
3.25_354.1736m/z	CSID17278689	M+H	C18H27NO4S	29.8	0.184	0.695591	49.8492	100 - 21.1 - 7.46 - 1.22 - 0.172	2-Methyl-2-propanyl (2E)-2-hexen-1-yl[(4-methylphenyl)sulfonyl]carbamate		354.174	1	3.25462
3.25_354.1736m/z	CSID65328769	M+H	C18H27NO4S	29.8	0.184	0.695591	49.8492	100 - 21.1 - 7.46 - 1.22 - 0.172	2-Methyl-2-propanyl (2-ethyl-3-buten-1-yl)[(4-methylphenyl)sulfonyl]carbamate		354.174	1	3.25462
3.25_416.2060m/z	CSID390679	M+H	C23H29NO6	34.9	0	-1.82564	76.4523	100 - 25.8 - 4.43 - 0.57	Alpinine		416.206	1	3.25462
3.27_109.0761m/z	CSID13835179	M+H	C6H8N2	39.6	5.98	0.271794	92.2392	100 - 7.31 - 0.231	Oxalic acid p-phenylenediamine		109.076	1	3.27175
3.27_109.0761m/z	CSID13836283	M+H	C6H8N2	39.6	5.98	0.271794	92.2392	100 - 7.31 - 0.231	m-Phenylenediamine		109.076	1	3.27175
3.27_109.0761m/z	CSID13837582	M+H	C6H8N2	39.6	5.98	0.271794	92.2392	100 - 7.31 - 0.231	Phenylenediamine		109.076	1	3.27175
3.27_109.0761m/z	CSID18383	M+H	C6H8N2	39.5	5.83	0.271794	92.2392	100 - 7.31 - 0.231	2-Picolylamine		109.076	1	3.27175
3.27_109.0761m/z	CSID7235	M+H	C6H8N2	40	7.94	0.271794	92.2392	100 - 7.31 - 0.231	Phenylhydrazine		109.076	1	3.27175
3.27_392.1840m/z	CSID13090928	M+H	C14H26BN3O9	31	0	1.41984	56.8782	23.8 - 100 - 17 - 3.15 - 0.373	Dutogliptin tartrate		392.184	1	3.27175
3.27_392.1840m/z	CSID3237	M+H	C24H25NO4	31.2	0.116	-4.07127	60.5634	100 - 26.8 - 4.26 - 0.502	flavoxate		392.184	1	3.27175
3.27_392.1840m/z	CSID4957	M+H	C16H29N3O6S	30.6	0	-2.40707	55.9862	100 - 19.8 - 7.61 - 1.21 - 0.187	hexylglutathione		392.184	1	3.27175
3.27_392.1840m/z	CSID88033	M+H	C16H29N3O6S	30.6	0	-2.40707	55.9862	100 - 19.8 - 7.61 - 1.21 - 0.187	hexylglutathione		392.184	1	3.27175
3.27_405.2085m/z	CSID221132	M+H	C23H32O4S	34.1	0	-2.20648	73.1519	100 - 26.2 - 8.63 - 1.63 - 0.243	15β-Hydroxy-7α-mercapto-pregn-4-ene-3,20-dione 7-acetate		405.209	1	3.27175
3.31_194.1180m/z	CSID121578	M+H	C11H15NO2	35.8	0	2.40997	81.7156	100 - 12.5 - 1.13	N-BOC-aniline		194.118	1	3.30605
3.31_194.1180m/z	CSID14863	M+H	C11H15NO2	36.2	2.35	2.40997	81.7156	100 - 12.5 - 1.13	heliamine		194.118	1	3.30605
3.31_194.1180m/z	CSID1556	M+H	C11H15NO2	36.3	2.65	2.40997	81.7156	100 - 12.5 - 1.13	MDMA		194.118	1	3.30605
3.31_194.1180m/z	CSID16564	M+H	C11H15NO2	35.9	0.82	2.40997	81.7156	100 - 12.5 - 1.13	Isoprocarb		194.118	1	3.30605
3.31_194.1180m/z	CSID23827	M+H	C11H15NO2	35.9	0.82	2.40997	81.7156	100 - 12.5 - 1.13	2,3,5-Trimethacarb		194.118	1	3.30605
3.31_194.1180m/z	CSID2388	M+H	C11H15NO2	36.4	3.08	2.40997	81.7156	100 - 12.5 - 1.13	butamben		194.118	1	3.30605
3.31_194.1180m/z	CSID390808	M+H	C11H15NO2	36.5	3.68	2.40997	81.7156	100 - 12.5 - 1.13	(?)-Salsoline		194.118	1	3.30605
3.31_194.1180m/z	CSID42492	M+H	C11H15NO2	36.5	3.68	2.40997	81.7156	100 - 12.5 - 1.13	Salsoline		194.118	1	3.30605
3.31_194.1180m/z	CSID684906	M+H	C11H15NO2	35.8	0	2.40997	81.7156	100 - 12.5 - 1.13	4-(4-Morpholinylmethyl)phenol		194.118	1	3.30605
3.31_194.1180m/z	CSID6908	M+H	C11H15NO2	36.4	3.08	2.40997	81.7156	100 - 12.5 - 1.13	isobutamben		194.118	1	3.30605
3.31_194.1180m/z	CSID8139928	M+H	C11H15NO2	36.5	3.71	2.40997	81.7156	100 - 12.5 - 1.13	4-(3-Methoxyphenyl)morpholine		194.118	1	3.30605
3.31_194.1180m/z	CSID8878281	M+H	C11H15NO2	35.8	0	2.40997	81.7156	100 - 12.5 - 1.13	4-(Tetrahydro-2H-pyran-2-yloxy)aniline		194.118	1	3.30605
3.45_194.9528m/z	CSID13882366	M+H	C7H5Cl3	28	1.07	-0.981683	40.339	100 - 7.63 - 96.1 - 7.32 - 30.9 - 2.34 - 3.34 - 0.25	benzotrichloride		194.953	1	3.45465
3.52_173.0806m/z	CSID2287506	M+H	C8H12O4	37.9	0	-1.16074	90.8117	100 - 8.94 - 1.18	Methyl 2-acetyl-4-oxopentanoate		173.081	1	3.51753
3.52_173.0806m/z	CSID28466286	M+H	C8H12O4	37.9	0	-1.16074	90.8117	100 - 8.94 - 1.18	5-Hydroxy-5-(1-hydroxybutyl)-2(5H)-furanone		173.081	1	3.51753
3.52_173.0806m/z	CSID4511139	M+H	C8H12O4	37.9	0	-1.16074	90.8117	100 - 8.94 - 1.18	(2E)-2-Butyl-2-butenedioic acid		173.081	1	3.51753
3.64_194.9532m/z	CSID13882366	M+H	C7H5Cl3	28	1.19	1.37819	40.339	100 - 7.63 - 96.1 - 7.32 - 30.9 - 2.34 - 3.34 - 0.25	benzotrichloride		194.953	1	3.63755
3.75_120.0810m/z	CSID3467682	M+H	C8H9N	39.3	12.4	1.73975	86.1103	100 - 9.12 - 0.369	3-Vinylaniline		120.081	1	3.75187
3.75_120.0810m/z	CSID66344	M+H	C8H9N	39.3	12.4	1.73975	86.1103	100 - 9.12 - 0.369	4-Vinylaniline		120.081	1	3.75187
3.75_120.0810m/z	CSID9905	M+H	C8H9N	39.2	11.8	1.73975	86.1103	100 - 9.12 - 0.369	Indoline		120.081	1	3.75187
4.01_225.1337m/z	CSID19502556	M+H	C10H16N4O2	37.1	2.18	-4.14739	87.9717	100 - 12.5 - 1.14	1-Butyl-3-(4-methyl-6-oxo-1,6-dihydro-2-pyrimidinyl)urea		225.134	1	4.01478
4.21_471.2358m/z	CSID65327252	M+H	C27H34O7	34.1	1.88	-4.04927	73.3001	100 - 29.9 - 5.74 - 0.827	(6E)-4,6-Dimethyl-5,7-bis(2,4,5-trimethoxyphenyl)-6-hepten-2-yn-1-ol		471.236	1	4.21482
4.30_194.9536m/z	CSID13882366	M+H	C7H5Cl3	27.6	1.24	3.20877	40.339	100 - 7.63 - 96.1 - 7.32 - 30.9 - 2.34 - 3.34 - 0.25	benzotrichloride		194.954	1	4.30055
4.53_298.1005m/z	CSID24750863	M+H	C16H15N3OS	37	0	-1.25002	86.4007	100 - 19.4 - 6.51 - 0.984 - 0.112	1-Diazo-N,N-dimethyl-2,3-dihydro-1H-benzo[f]thiochromene-3-carboxamide		298.1	1	4.52918
4.53_298.1005m/z	CSID3572060	M+H	C16H15N3OS	37	0	-1.25002	86.4007	100 - 19.4 - 6.51 - 0.984 - 0.112	Tanaproget		298.1	1	4.52918
4.58_133.0848m/z	CSID96916	M+H	C4H10N3O2-	38.3	0	-2.37088	94.2004	100 - 5.61 - 0.543	1,1-Diethyl-3-oxo-2-triazanolate		133.085	1	4.58062
4.58_261.1348m/z	CSID20162	M+H	C13H16N4O2	36.9	0	0.61791	85.1224	100 - 15.8 - 1.58 - 0.118	Diaveridine		261.135	1	4.58062
4.58_277.1032m/z	CSID388598	M+H	C10H16N2O7	37.4	0	0.471218	87.4972	100 - 12 - 2.1 - 0.194	Glu-Glu		277.103	1	4.58062
4.58_277.1032m/z	CSID485357	M+H	C10H16N2O7	37.4	0	0.471218	87.4972	100 - 12 - 2.1 - 0.194	γ-Glutamylglutamic acid		277.103	1	4.58062
4.58_277.1032m/z	CSID63119	M+H	C18H16OSi	34.2	0	-4.20468	75.7153	100 - 24.8 - 6.39 - 0.911	Triphenylsilanol		277.103	1	4.58062
4.58_277.1032m/z	CSID69703	M+H	C19H16S	34.3	0	-5.03771	77.2456	100 - 21.5 - 6.72 - 1.08 - 0.12	Tritylthiol		277.103	1	4.58062
4.58_277.1032m/z	CSID79536349	M+H	C16H14F2O2	36.5	0	-1.10432	83.6508	100 - 17.5 - 1.86 - 0.146	Methyl 2-(2,4′-difluoro-4-biphenylyl)propanoate		277.103	1	4.58062
4.58_277.1032m/z	CSID83831	M+H	C10H16N2O7	37.8	1.98	0.471218	87.4972	100 - 12 - 2.1 - 0.194	γ-Glu-Glu		277.103	1	4.58062
4.58_277.1032m/z	CSID90484	M+H	C10H16N2O7	37.4	0	0.471218	87.4972	100 - 12 - 2.1 - 0.194	Glu-Glu		277.103	1	4.58062
4.73_89.9400m/z	CSID82623	M+H	FeHO2	21.6	6.47	1.12823	3.13545	6.37 - 0 - 100 - 2.4 - 0.72	Goethite		89.94	1	4.72922
5.04_130.9664m/z	CSID21160452	M+H	C2H4Cl2O2	31.2	2.76	2.38879	55.9192	100 - 2.29 - 64.3 - 1.47 - 10.5 - 0.239	2,2-Dichloro-1,1-ethanediol		130.966	1	5.04358
5.08_151.0927m/z	CSID2016104	M+H	C8H11BO2	22.1	0.686	1.29221	11.5979	24.3 - 100 - 8.85 - 0.751	4-Ethylphenylboronic acid		151.093	1	5.07787
5.10_89.9401m/z	CSID82623	M+H	FeHO2	21.5	6.83	2.09387	3.13545	6.37 - 0 - 100 - 2.4 - 0.72	Goethite		89.9401	1	5.09502
5.15_130.9663m/z	CSID21160452	M+H	C2H4Cl2O2	31.4	2.71	1.51498	55.9192	100 - 2.29 - 64.3 - 1.47 - 10.5 - 0.239	2,2-Dichloro-1,1-ethanediol		130.966	1	5.14645
5.24_291.1254m/z	CSID148935	M+H	C16H19ClN2O	32.2	0	-1.78026	63.0585	100 - 18.3 - 33.7 - 5.97 - 0.577	rotoxamine		291.125	1	5.24362
5.24_291.1254m/z	CSID2466	M+H	C16H19ClN2O	32.2	0	-1.78026	63.0585	100 - 18.3 - 33.7 - 5.97 - 0.577	carbinoxamine		291.125	1	5.24362
5.31_130.9664m/z	CSID21160452	M+H	C2H4Cl2O2	31.5	3.71	1.86231	55.9192	100 - 2.29 - 64.3 - 1.47 - 10.5 - 0.239	2,2-Dichloro-1,1-ethanediol		130.966	1	5.3122
5.46_89.9399m/z	CSID82623	M+H	FeHO2	21.7	5.54	0.154734	3.13545	6.37 - 0 - 100 - 2.4 - 0.72	Goethite		89.9399	1	5.4608
5.51_130.9664m/z	CSID21160452	M+H	C2H4Cl2O2	31.4	4.05	2.49269	55.9192	100 - 2.29 - 64.3 - 1.47 - 10.5 - 0.239	2,2-Dichloro-1,1-ethanediol		130.966	1	5.50653
5.54_213.1174m/z	CSID2297780	M+H	C9H16N4S	36.4	0	2.53978	84.8032	100 - 12.2 - 5.2 - 0.538	Burimamide		213.117	1	5.54083
5.58_130.9662m/z	CSID21160452	M+H	C2H4Cl2O2	31.6	2.95	0.92454	55.9192	100 - 2.29 - 64.3 - 1.47 - 10.5 - 0.239	2,2-Dichloro-1,1-ethanediol		130.966	1	5.57512
5.67_319.1640m/z	CSID110211	M+H	C17H22N2O4	35.5	0	-3.77818	81.6894	100 - 19.5 - 2.63 - 0.265	Imiprothrin		319.164	1	5.67228
5.67_319.1640m/z	CSID4481878	M+H	C15H21F3N2O2	35.9	0	3.90357	83.8733	100 - 17.3 - 1.81 - 0.142	fluvoxamine		319.164	1	5.67228
5.69_89.9399m/z	CSID82623	M+H	FeHO2	21.7	5.98	0.485387	3.13545	6.37 - 0 - 100 - 2.4 - 0.72	Goethite		89.9399	1	5.68943
5.78_393.2081m/z	CSID10294827	M+H	C26H24N4	36.1	3.92	1.8024	78.8051	100 - 29.9 - 4.3 - 0.399	4,4′,4″,4?-(1,1,2,2-Ethenetetrayl)tetraaniline		393.208	1	5.77517
5.78_393.2081m/z	CSID198089	M+H	C22H29FO5	34.6	0	2.2996	75.6208	100 - 24.3 - 3.86 - 0.459	9α-Fluoro-11β,17α,21-trihydroxy-6α-methylpregna-1,4-diene-3,20-dione		393.208	1	5.77517
5.78_393.2081m/z	CSID20824	M+H	C19H32Cl2N2O2	28.9	0	2.72795	47.666	100 - 21.7 - 66.6 - 14.1 - 11.9 - 2.37 - 0.282	Camylofine		393.208	1	5.77517
5.78_393.2081m/z	CSID5541	M+H	C22H29FO5	34.6	0	2.2996	75.6208	100 - 24.3 - 3.86 - 0.459	Dexamethasone		393.208	1	5.77517
5.78_393.2081m/z	CSID5664	M+H	C22H29FO5	34.6	0	2.2996	75.6208	100 - 24.3 - 3.86 - 0.459	paramethasone		393.208	1	5.77517
5.78_393.2081m/z	CSID9399	M+H	C22H29FO5	34.6	0	2.2996	75.6208	100 - 24.3 - 3.86 - 0.459	Betamethasone		393.208	1	5.77517
5.84_89.9400m/z	CSID82623	M+H	FeHO2	21.3	5.37	1.75454	3.13545	6.37 - 0 - 100 - 2.4 - 0.72	Goethite		89.94	1	5.83803
6.00_500.2848m/z	CSID10202348	M+H	C25H41NO9	35.6	0	-1.26822	79.368	100 - 28.2 - 5.68 - 0.855 - 0.107	ACONINE		500.285	1	6.00378
6.02_89.9401m/z	CSID82623	M+H	FeHO2	21.4	7.06	2.76965	3.13545	6.37 - 0 - 100 - 2.4 - 0.72	Goethite		89.9401	1	6.02093
6.09_432.2804m/z	CSID30791521	M+H	C19H37N5O6	36.6	0	-3.02501	86.6619	100 - 23 - 3.77 - 0.462	Istamycin C1		432.28	1	6.08952
6.11_103.0754m/z	CSID10001	M+H	C5H10O2	38.7	0	0.576296	94.2174	100 - 5.6 - 0.538	3-Methylbutanoic acid		103.075	1	6.10667
6.11_103.0754m/z	CSID11125	M+H	C5H10O2	38.7	0	0.576296	94.2174	100 - 5.6 - 0.538	Butyl formate		103.075	1	6.10667
6.11_103.0754m/z	CSID57452329	M+H	C5H10O2	38.7	0	0.576296	94.2174	100 - 5.6 - 0.538	(2Z)-2-Pentene-1,5-diol		103.075	1	6.10667
6.11_103.0754m/z	CSID7082	M+H	C5H10O2	38.7	0	0.576296	94.2174	100 - 5.6 - 0.538	THFA		103.075	1	6.10667
6.11_103.0754m/z	CSID7701	M+H	C5H10O2	38.7	0	0.576296	94.2174	100 - 5.6 - 0.538	Valeric acid		103.075	1	6.10667
6.11_103.0754m/z	CSID8012	M+H	C5H10O2	38.7	0	0.576296	94.2174	100 - 5.6 - 0.538	2-Methylbutanoic acid		103.075	1	6.10667
6.11_453.2146m/z	CSID30791661	M+H	C20H38O7P2	33.1	0	-4.27232	70.2582	100 - 22.3 - 3.82 - 0.481	Dihydrogeranylgeranyl diphosphate		453.215	1	6.10667
6.17_225.1408m/z	CSID24751869	M+H	C13H21OP	36.8	0	2.32478	86.5818	100 - 14.3 - 1.16	3-[(Diisopropylphosphino)methyl]phenol		225.141	1	6.16953
6.29_516.2998m/z	CSID10128490	M+H	C26H45NO7S	37.4	3.37	1.65443	85.5136	100 - 30.1 - 10.3 - 2.16 - 0.372	taurohyocholic acid		516.3	1	6.28955
6.29_537.2343m/z	CSID30791212	M+H	C27H36O11	37	0.379	2.41629	87.4898	100 - 30 - 6.61 - 1.08 - 0.149	quassimarin		537.234	1	6.28955
6.39_476.3074m/z	CSID20152952	M+H	C21H41N5O7	38.4	0	-0.898523	92.8434	100 - 25.3 - 4.51 - 0.601	Netilmicin		476.307	1	6.38673
6.39_497.2362m/z	CSID16736668	M+H	C26H34F2O7	30.8	0.271	3.38127	57.9313	100 - 28.8 - 5.43 - 0.768	flumoxonide		497.236	1	6.38673
6.39_497.2362m/z	CSID390386	M+H	C25H36O10	30.8	0.87	-3.84724	57.7026	100 - 27.8 - 5.78 - 0.891 - 0.115	Glaucarubin		497.236	1	6.38673
6.50_302.0721m/z	CSID184726	M+H	C14H17Cl2NO2	28.9	0	3.95374	48.8858	100 - 15.8 - 65.5 - 10.2 - 11.2 - 1.69 - 0.165	Fenhexamid		302.072	1	6.50103
6.52_233.1294m/z	CSID15776	M+H	C13H16N2O2	36.2	0	4.06716	85.7449	100 - 15.1 - 1.47 - 0.107	Mofebutazone		233.129	1	6.51818
6.52_233.1294m/z	CSID2060	M+H	C13H16N2O2	36.8	3.12	4.06716	85.7449	100 - 15.1 - 1.47 - 0.107	aminoglutethimide		233.129	1	6.51818
6.52_233.1294m/z	CSID50016	M+H	C13H16N2O2	36.2	0	4.06716	85.7449	100 - 15.1 - 1.47 - 0.107	pirmagrel		233.129	1	6.51818
6.52_233.1294m/z	CSID64835228	M+H	C13H16N2O2	36.2	0	4.06716	85.7449	100 - 15.1 - 1.47 - 0.107	tasipimidine		233.129	1	6.51818
6.52_233.1294m/z	CSID872	M+H	C13H16N2O2	36.2	0	4.06716	85.7449	100 - 15.1 - 1.47 - 0.107	Melatonin		233.129	1	6.51818
6.52_233.1294m/z	CSID88293898	M+H	C13H16N2O2	36.5	1.74	4.06716	85.7449	100 - 15.1 - 1.47 - 0.107	5-(4-Hydroxybenzyl)-3-imino-4,4-dimethyl-2-pyrrolidinone		233.129	1	6.51818
6.59_103.0758m/z	CSID10001	M+H	C5H10O2	37.8	0	4.43148	94.2174	100 - 5.6 - 0.538	3-Methylbutanoic acid		103.076	1	6.58677
6.59_103.0758m/z	CSID11125	M+H	C5H10O2	37.8	0	4.43148	94.2174	100 - 5.6 - 0.538	Butyl formate		103.076	1	6.58677
6.59_103.0758m/z	CSID57452329	M+H	C5H10O2	37.8	0	4.43148	94.2174	100 - 5.6 - 0.538	(2Z)-2-Pentene-1,5-diol		103.076	1	6.58677
6.59_103.0758m/z	CSID7082	M+H	C5H10O2	37.8	0	4.43148	94.2174	100 - 5.6 - 0.538	THFA		103.076	1	6.58677
6.59_103.0758m/z	CSID7701	M+H	C5H10O2	37.8	0	4.43148	94.2174	100 - 5.6 - 0.538	Valeric acid		103.076	1	6.58677
6.59_103.0758m/z	CSID8012	M+H	C5H10O2	37.8	0	4.43148	94.2174	100 - 5.6 - 0.538	2-Methylbutanoic acid		103.076	1	6.58677
6.59_305.1373m/z	CSID138457	M+H	C15H21NaO5	35.8	0	4.32944	83.8813	100 - 16.7 - 2.33 - 0.234	Loxoprofen Sodium		305.137	1	6.58677
6.59_305.1373m/z	CSID148232	M+H	C17H20O5	35.6	0	-3.58166	82.1089	100 - 18.8 - 2.7 - 0.286	Arteglasin A		305.137	1	6.58677
6.59_305.1373m/z	CSID390661	M+H	C17H20O5	35.7	0.809	-3.58166	82.1089	100 - 18.8 - 2.7 - 0.286	Angustibalin		305.137	1	6.58677
6.59_305.1373m/z	CSID390748	M+H	C17H20O5	35.7	0.809	-3.58166	82.1089	100 - 18.8 - 2.7 - 0.286	linifolin A		305.137	1	6.58677
6.59_305.1373m/z	CSID4265373	M+H	C17H20O5	35.6	0	-3.58166	82.1089	100 - 18.8 - 2.7 - 0.286	6,8a-Dimethyl-3-methylene-2-oxo-2,3,3a,4,5,7,7a,8a,8b,8c-decahydrooxireno[2,3]azuleno[4,5-b]furan-4-yl acetate		305.137	1	6.58677
6.75_89.9402m/z	CSID82623	M+H	FeHO2	21.1	7.24	4.01942	3.13545	6.37 - 0 - 100 - 2.4 - 0.72	Goethite		89.9402	1	6.75252
6.83_199.0938m/z	CSID65327923	M+H	C11H12F2O	36.6	0	4.78027	88.5399	100 - 12.1 - 0.87	1,1-Difluoro-2-phenyl-4-penten-2-ol		199.094	1	6.83253
6.83_199.0938m/z	CSID65327965	M+H	C11H12F2O	36.6	0	4.78027	88.5399	100 - 12.1 - 0.87	2-(2,6-Difluorophenyl)-4-penten-2-ol		199.094	1	6.83253
7.02_197.1170m/z	CSID309279	M+H	C11H16O3	36.9	0	-1.01709	85.5049	100 - 12.2 - 1.3	Allyl 1-methyl-2-oxocyclohexanecarboxylate		197.117	1	7.01543
7.02_197.1170m/z	CSID65327894	M+H	C11H16O3	37	0.561	-1.01709	85.5049	100 - 12.2 - 1.3	2-(2,2-Dimethyl-3a,7a-dihydro-1,3-benzodioxol-5-yl)ethanol		197.117	1	7.01543
7.07_111.0441m/z	CSID11600	M+H	C6H6O2	38.8	1.44	0.776881	93.257	100 - 6.63 - 0.596	5-Methylfurfural		111.044	1	7.06687
7.07_111.0441m/z	CSID13837760	M+H	C6H6O2	38.5	0	0.776881	93.257	100 - 6.63 - 0.596	catechol		111.044	1	7.06687
7.07_111.0441m/z	CSID4878	M+H	C6H6O2	38.5	0	0.776881	93.257	100 - 6.63 - 0.596	Resorcinol		111.044	1	7.06687
7.07_111.0441m/z	CSID715445	M+H	C6H6O2	38.7	1.25	0.776881	93.257	100 - 6.63 - 0.596	3-Acetylfuran		111.044	1	7.06687
7.07_111.0441m/z	CSID764	M+H	C6H6O2	38.5	0	0.776881	93.257	100 - 6.63 - 0.596	Hydroquinone		111.044	1	7.06687
7.07_217.1070m/z	CSID24603686	M+H	C10H16O5	39.2	0	-0.183453	96.1713	100 - 11.2 - 1.6 - 0.132	Dimethyl 2-isobutyrylsuccinate		217.107	1	7.06687
7.07_217.1070m/z	CSID2558521	M+H	C10H16O5	39.2	0	-0.183453	96.1713	100 - 11.2 - 1.6 - 0.132	Dimethyl 2-butyrylsuccinate		217.107	1	7.06687
7.07_217.1070m/z	CSID6609	M+H	C10H16O5	39.2	0	-0.183453	96.1713	100 - 11.2 - 1.6 - 0.132	DEEMM		217.107	1	7.06687
7.07_255.0635m/z	CSID4420736	M+H	C7H14N2O6S	36.3	0	-3.8729	86.0053	100 - 9.49 - 6.16 - 0.52 - 0.103	Glutaurine		255.064	1	7.06687
7.07_255.0635m/z	CSID62003	M+H	C7H14N2O6S	36.3	0	-3.8729	86.0053	100 - 9.49 - 6.16 - 0.52 - 0.103	Glutaurine		255.064	1	7.06687
7.07_301.0606m/z	CSID110216	M+H	C10H12N4O5S	37.2	0	1.55179	88.0467	100 - 13.4 - 6.38 - 0.739 - 0.114	Tazobactam		301.061	1	7.06687
7.08_155.0707m/z	CSID2015657	M+H	C8H10O3	37.6	0	2.50864	91.0366	100 - 8.88 - 0.964	1-(2-Furyl)ethyl acetate		155.071	1	7.08402
7.08_155.0707m/z	CSID21411027	M+H	C8H10O3	37.7	0.321	2.50864	91.0366	100 - 8.88 - 0.964	1-Oxaspiro[4.4]nonane-2,6-dione		155.071	1	7.08402
7.08_155.0707m/z	CSID34980646	M+H	C8H10O3	37.8	1.08	2.50864	91.0366	100 - 8.88 - 0.964	5-Hydroxy-5-methyl-3-[(1E)-1-propen-1-yl]-2(5H)-furanone		155.071	1	7.08402
7.08_155.0707m/z	CSID56139	M+H	C8H10O3	37.8	0.767	2.50864	91.0366	100 - 8.88 - 0.964	Vanillyl alcohol		155.071	1	7.08402
7.08_155.0707m/z	CSID6774	M+H	C8H10O3	37.6	0	2.50864	91.0366	100 - 8.88 - 0.964	Syringol		155.071	1	7.08402
7.08_320.1746m/z	CSID391521	M+H	C20H21N3O	35.5	2.02	-3.5373	79.3879	100 - 23 - 2.73 - 0.224	1-Carbazol-9-yl-3-(3,5-dimethylpyrazol-1-yl)-propan-2-ol		320.175	1	7.08402
7.08_320.1746m/z	CSID4938278	M+H	C20H21N3O	35.2	0.868	-3.5373	79.3879	100 - 23 - 2.73 - 0.224	Imidafenacin		320.175	1	7.08402
7.08_320.1746m/z	CSID5293321	M+H	C20H21N3O	36	4.86	-3.5373	79.3879	100 - 23 - 2.73 - 0.224	Cilansetron		320.175	1	7.08402
7.08_320.1746m/z	CSID59344	M+H	C20H21N3O	35	0	-3.5373	79.3879	100 - 23 - 2.73 - 0.224	Cilansetron		320.175	1	7.08402
7.10_173.0809m/z	CSID2287506	M+H	C8H12O4	38.1	0	0.434646	90.8117	100 - 8.94 - 1.18	Methyl 2-acetyl-4-oxopentanoate		173.081	1	7.10117
7.10_173.0809m/z	CSID28466286	M+H	C8H12O4	38.1	0	0.434646	90.8117	100 - 8.94 - 1.18	5-Hydroxy-5-(1-hydroxybutyl)-2(5H)-furanone		173.081	1	7.10117
7.10_173.0809m/z	CSID4511139	M+H	C8H12O4	38.1	0	0.434646	90.8117	100 - 8.94 - 1.18	(2E)-2-Butyl-2-butenedioic acid		173.081	1	7.10117
7.14_514.2629m/z	CSID129319550	M+H	C24H34F3N5O4	34.7	0	-1.31001	74.8559	100 - 28.3 - 4.69 - 0.572	N-[4-({2-Amino-4-[(1-hydroxy-3-hexanyl)amino]-6-methyl-5-pyrimidinyl}methyl)-3-methoxybenzyl]-N-(2,2,2-trifluoroethyl)glycine		514.263	1	7.13545
7.16_211.0276m/z	CSID19031501	M+H	C9H7ClN2O2	32.8	0	3.32934	67.9101	100 - 10.6 - 32.9 - 3.45 - 0.297	Methyl (4-chlorophenyl)(diazo)acetate		211.028	1	7.16405
7.16_211.0276m/z	CSID24603868	M+H	C9H7ClN2O2	32.8	0	3.32934	67.9101	100 - 10.6 - 32.9 - 3.45 - 0.297	Methyl (2-chlorophenyl)(diazo)acetate		211.028	1	7.16405
7.16_211.0276m/z	CSID24603874	M+H	C9H7ClN2O2	32.8	0	3.32934	67.9101	100 - 10.6 - 32.9 - 3.45 - 0.297	Methyl (3-chlorophenyl)(diazo)acetate		211.028	1	7.16405
7.20_292.0748m/z	CSID59648	M+H	C13H13N3O3S	35.9	0	-0.988926	80.9351	100 - 16.2 - 6.37 - 0.855 - 0.11	amidapsone		292.075	1	7.19833
7.25_487.2488m/z	CSID28530504	M+H	C23H38ClN4O3S	29.4	0	-3.3553	50.8698	100 - 27.7 - 40.8 - 10.6 - 3.07 - 0.573	Naluzotan hydrochloride		487.249	1	7.24977
7.27_273.1659m/z	CSID10128476	M+H	C18H21FO	35.9	0	3.42131	83.5996	100 - 19.7 - 2.05 - 0.149	4-[(3S,4R)-4-(4-Fluorophenyl)-3-hexanyl]phenol		273.166	1	7.26692
7.27_273.1659m/z	CSID2662146	M+H	C18H21FO	35.9	0	3.42131	83.5996	100 - 19.7 - 2.05 - 0.149	4-[4-(4-Fluorophenyl)-3-hexanyl]phenol		273.166	1	7.26692
7.47_197.1181m/z	CSID309279	M+H	C11H16O3	36	0	4.44349	85.0598	100 - 12.2 - 1.3	Allyl 1-methyl-2-oxocyclohexanecarboxylate		197.118	1	7.46695
7.47_197.1181m/z	CSID65327894	M+H	C11H16O3	37.2	5.92	4.44349	85.0598	100 - 12.2 - 1.3	2-(2,2-Dimethyl-3a,7a-dihydro-1,3-benzodioxol-5-yl)ethanol		197.118	1	7.46695
7.56_184.0281m/z	CSID154529	M+H	C4H9NO5S	37.1	0	3.49621	89.4782	100 - 5.79 - 5.69 - 0.286	L-Homocysteic acid		184.028	1	7.56413
7.56_184.0281m/z	CSID83163	M+H	C4H9NO5S	37.1	0	3.49621	89.4782	100 - 5.79 - 5.69 - 0.286	Homocysteic acid		184.028	1	7.56413
7.66_184.0278m/z	CSID154529	M+H	C4H9NO5S	37.5	0	1.84259	89.4782	100 - 5.79 - 5.69 - 0.286	L-Homocysteic acid		184.028	1	7.6613
7.66_184.0278m/z	CSID83163	M+H	C4H9NO5S	37.5	0	1.84259	89.4782	100 - 5.79 - 5.69 - 0.286	Homocysteic acid		184.028	1	7.6613
7.66_225.1410m/z	CSID24751869	M+H	C13H21OP	36.5	0	3.3952	86.5818	100 - 14.3 - 1.16	3-[(Diisopropylphosphino)methyl]phenol		225.141	1	7.6613
7.70_159.0653m/z	CSID2631148	M+H	C7H10O4	39.1	0	0.965123	96.8561	100 - 7.84 - 1.09	4-Hydroxy-3-oxocyclohexanecarboxylic acid		159.065	1	7.69558
7.70_159.0653m/z	CSID2642569	M+H	C7H10O4	39.1	0	0.965123	96.8561	100 - 7.84 - 1.09	2,6-Dihydroxy-5-(hydroxymethyl)-2-cyclohexen-1-one		159.065	1	7.69558
7.70_159.0653m/z	CSID389373	M+H	C7H10O4	39.4	1.33	0.965123	96.8561	100 - 7.84 - 1.09	(1S,4S)-4-Hydroxy-3-oxocyclohexanecarboxylic acid		159.065	1	7.69558
7.70_159.0653m/z	CSID389418	M+H	C7H10O4	39.4	1.33	0.965123	96.8561	100 - 7.84 - 1.09	(5R,6R)-2,6-Dihydroxy-5-(hydroxymethyl)-2-cyclohexen-1-one		159.065	1	7.69558
7.70_159.0653m/z	CSID4444164	M+H	C7H10O4	39.4	1.33	0.965123	96.8561	100 - 7.84 - 1.09	2-isopropylmaleic acid		159.065	1	7.69558
7.70_159.0653m/z	CSID4444326	M+H	C7H10O4	39.4	1.32	0.965123	96.8561	100 - 7.84 - 1.09	Dimethyl mesaconate		159.065	1	7.69558
7.70_159.0653m/z	CSID4511138	M+H	C7H10O4	39.4	1.33	0.965123	96.8561	100 - 7.84 - 1.09	(2E)-2-Propyl-2-butenedioic acid		159.065	1	7.69558
7.70_159.0653m/z	CSID62453	M+H	C7H10O4	39.4	1.32	0.965123	96.8561	100 - 7.84 - 1.09	dimethyl itaconate		159.065	1	7.69558
7.70_303.0401m/z	CSID16737155	M+H	C12H11N2NaO4S	35.7	0	-3.06104	81.9289	100 - 14.8 - 6.36 - 0.797 - 0.111	TIACRILAST SODIUM		303.04	1	7.69558
7.75_219.1377m/z	CSID16194369	M+H	C14H18O2	37	1.15	-1.35753	85.4289	100 - 15.4 - 1.52 - 0.112	(1E)-1-Hepten-1-yl benzoate		219.138	1	7.74702
7.75_219.1377m/z	CSID29786300	M+H	C14H18O2	36.8	0.371	-1.35753	85.4289	100 - 15.4 - 1.52 - 0.112	(3E)-6-Hydroxy-3-(4-methylbenzyl)-3-hexen-2-one		219.138	1	7.74702
7.75_219.1377m/z	CSID65328768	M+H	C14H18O2	37	1.15	-1.35753	85.4289	100 - 15.4 - 1.52 - 0.112	1-Hepten-3-yl benzoate		219.138	1	7.74702
7.75_219.1377m/z	CSID9416466	M+H	C14H18O2	36.8	0	-1.35753	85.4289	100 - 15.4 - 1.52 - 0.112	(2E)-1-(3-Furyl)-4,4-dimethyl-2,7-octadien-1-one		219.138	1	7.74702
7.96_227.0600m/z	CSID32821726	M+H	C9H16Cl2O2	31.9	8.02	0.167467	51.8039	100 - 9.99 - 64.8 - 6.44 - 10.8 - 1.05	4-(3,4-Dichlorobutyl)-2,2-dimethyl-1,3-dioxolane		227.06	1	7.9642
8.01_296.1632m/z	CSID145761	M+H	C19H21NO2	35.1	0	-4.3112	80.6387	100 - 21.2 - 2.55 - 0.224	(4R,13R)-Beloxepin		296.163	1	8.00993
8.01_296.1632m/z	CSID65325776	M+H	C19H21NO2	35.1	0	-4.3112	80.6387	100 - 21.2 - 2.55 - 0.224	(2E)-3-Phenyl-2-buten-1-yl 4-(dimethylamino)benzoate		296.163	1	8.00993
8.01_296.1632m/z	CSID65327746	M+H	C19H21NO2	35.1	0	-4.3112	80.6387	100 - 21.2 - 2.55 - 0.224	Phenyl(4-phenyl-1-piperidinyl)acetic acid		296.163	1	8.00993
8.01_296.1632m/z	CSID65328093	M+H	C19H21NO2	35.1	0	-4.3112	80.6387	100 - 21.2 - 2.55 - 0.224	(2E)-1-Phenyl-2-buten-1-yl 4-(dimethylamino)benzoate		296.163	1	8.00993
8.01_296.1632m/z	CSID8036645	M+H	C19H21NO2	35.1	0	-4.3112	80.6387	100 - 21.2 - 2.55 - 0.224	Beloxepin		296.163	1	8.00993
8.04_219.1340m/z	CSID167647	M+H	C9H18N2O4	38.3	2.59	0.323341	89.0612	100 - 10.8 - 1.35 - 0.104	D-lysopine		219.134	1	8.04423
8.04_219.1340m/z	CSID2572772	M+H	C9H18N2O4	37.7	0	0.323341	89.0612	100 - 10.8 - 1.35 - 0.104	N~2~-(1-Carboxyethyl)lysine		219.134	1	8.04423
8.04_219.1340m/z	CSID3924	M+H	C9H18N2O4	37.7	0	0.323341	89.0612	100 - 10.8 - 1.35 - 0.104	meprobamate		219.134	1	8.04423
8.04_219.1340m/z	CSID8189245	M+H	C11H23ClSi	31.3	0	4.45857	61.9263	100 - 17.2 - 36.6 - 5.98 - 1.51 - 0.149	[(1Z)-5-Chloro-1-penten-1-yl](triethyl)silane		219.134	1	8.04423
8.04_219.1340m/z	CSID8573909	M+H	C9H18N2O4	38.3	2.59	0.323341	89.0612	100 - 10.8 - 1.35 - 0.104	N-(3-carboxypropanoyl)-N-hydroxycadaverine		219.134	1	8.04423
8.13_219.1369m/z	CSID16194369	M+H	C14H18O2	36	0.134	-4.72229	85.4289	100 - 15.4 - 1.52 - 0.112	(1E)-1-Hepten-1-yl benzoate		219.137	1	8.12997
8.13_219.1369m/z	CSID29786300	M+H	C14H18O2	36	0	-4.72229	85.4289	100 - 15.4 - 1.52 - 0.112	(3E)-6-Hydroxy-3-(4-methylbenzyl)-3-hexen-2-one		219.137	1	8.12997
8.13_219.1369m/z	CSID65328768	M+H	C14H18O2	36	0.134	-4.72229	85.4289	100 - 15.4 - 1.52 - 0.112	1-Hepten-3-yl benzoate		219.137	1	8.12997
8.13_219.1369m/z	CSID9416466	M+H	C14H18O2	36	0	-4.72229	85.4289	100 - 15.4 - 1.52 - 0.112	(2E)-1-(3-Furyl)-4,4-dimethyl-2,7-octadien-1-one		219.137	1	8.12997
8.13_435.2098m/z	CSID65327218	M+H	C24H20BD3F5N	21.7	0	-1.50805	10.1686	23.3 - 100 - 25.7 - 3.24 - 0.262	[2-(Dimethylammonio)phenyl](hydrido)[(1Z)-1-(4-methylphenyl)(3,3,3-~2~H_3_)-1-propen-1-yl](pentafluorophenyl)borate(1-)		435.21	1	8.12997
8.19_418.2678m/z	CSID30791525	M+H	C18H35N5O6	35.3	2.13	4.24464	79.4429	100 - 21.9 - 3.53 - 0.422	Istamycin B1		418.268	1	8.19283
8.19_418.2678m/z	CSID30791529	M+H	C18H35N5O6	35.3	2.13	4.24464	79.4429	100 - 21.9 - 3.53 - 0.422	Istamycin A1		418.268	1	8.19283
8.28_291.1124m/z	CSID65326234	M+H	C18H14N2O2	36.5	2.98	-1.42963	81.2785	100 - 20.4 - 2.39 - 0.205	Methyl (E)-(6-phenyl-2-naphthyl)diazenecarboxylate		291.112	1	8.27857
8.28_291.1124m/z	CSID65326241	M+H	C18H14N2O2	36	0.205	-1.42963	81.2785	100 - 20.4 - 2.39 - 0.205	Benzyl (E)-2-naphthyldiazenecarboxylate		291.112	1	8.27857
8.34_377.1935m/z	CSID2339966	M+H	C17H24N6O4	35.9	0	0.853408	80.4907	100 - 21 - 2.93 - 0.306	Selodenoson		377.194	1	8.34145
8.39_133.0652m/z	CSID11488	M+H	C9H8O	38.4	4.78	2.83253	90.4948	100 - 9.86 - 0.639	2-Indanone		133.065	1	8.39288
8.39_133.0652m/z	CSID219872	M+H	C9H8O	37.9	2.28	2.83253	90.4948	100 - 9.86 - 0.639	4-Ethynylanisole		133.065	1	8.39288
8.39_133.0652m/z	CSID36033	M+H	C9H8O	38.4	4.62	2.83253	90.4948	100 - 9.86 - 0.639	3-Vinylbenzaldehyde		133.065	1	8.39288
8.39_133.0652m/z	CSID553117	M+H	C9H8O	38.4	4.97	2.83253	90.4948	100 - 9.86 - 0.639	Cinnamaldehyde		133.065	1	8.39288
8.39_133.0652m/z	CSID6479	M+H	C9H8O	38.4	4.78	2.83253	90.4948	100 - 9.86 - 0.639	1-Indanone		133.065	1	8.39288
8.39_133.0652m/z	CSID9890	M+H	C9H8O	38.2	3.75	2.83253	90.4948	100 - 9.86 - 0.639	Atropaldehyde		133.065	1	8.39288
8.41_119.0254m/z	CSID4482990	M+H	C5H7ClO	33.4	0	-3.7333	71.5816	100 - 5.53 - 32.3 - 1.78 - 0.105	Tigloyl Chloride		119.025	1	8.41003
8.41_119.0254m/z	CSID60607778	M+H	C5H7ClO	33.4	0	-3.7333	71.5816	100 - 5.53 - 32.3 - 1.78 - 0.105	3-Chloro-3,6-dihydro-2H-pyran		119.025	1	8.41003
8.54_277.0169m/z	CSID4526150	M+H	C15H10Cl2O	30	0	-4.43345	55.289	100 - 16.4 - 65.4 - 10.6 - 11.2 - 1.73 - 0.152	4,4′-Dichlorochalcone		277.017	1	8.54148
8.56_427.2156m/z	CSID103109	M+H	C23H27FN4O3	31	0	3.86872	59.4431	100 - 26.8 - 4.06 - 0.448	Paliperidone		427.216	1	8.55863
8.94_185.0126m/z	CSID2297400	M+H	C5H4N4O2S	38.2	3.82	-1.02756	88.2272	100 - 7.79 - 5.2 - 0.353	THIOURIC ACID		185.013	1	8.94157
8.96_285.0654m/z	CSID588909	M+H	C10H12N4O4S	38.4	0	0.623352	92.7872	100 - 13.4 - 6.17 - 0.709 - 0.101	thioinosine		285.065	1	8.95872
8.99_505.2611m/z	CSID20490	M+H	C28H37FO7	36.8	0.33	2.86589	86.9017	100 - 31 - 6.07 - 0.891 - 0.106	Betamethasone dipropionate		505.261	1	8.9873
8.99_505.2611m/z	CSID56742	M+H	C28H37FO7	36.8	0.33	2.86589	86.9017	100 - 31 - 6.07 - 0.891 - 0.106	Dexamethasone propionate		505.261	1	8.9873
9.15_225.1390m/z	CSID65327368	M+H	C15H16N2	37.7	1.17	1.47672	89.0978	100 - 17.1 - 1.38	3-(5-Phenyl-2-pyrrolidinyl)pyridine		225.139	1	9.15305
9.17_124.9573m/z	CSID141846	M+H	CH5AsO2	38.6	0	-4.64572	98.3983	100 - 1.22 - 0.413	Methylarsonous acid		124.957	1	9.1702
9.27_387.1988m/z	CSID65326865	M+H	C23H30O3S	34.7	0.499	-0.178039	73.3449	100 - 26.1 - 8.41 - 1.57 - 0.224	3-[(2,6-Diisopropoxyphenyl)sulfanyl]-2-phenyltetrahydro-2H-pyran		387.199	1	9.27307
9.44_147.0205m/z	CSID392012	M+H	C6H7ClO2	34	6.47	-1.93508	65.7597	100 - 6.65 - 32.6 - 2.15 - 0.192	(1R,2R)-3-chlorocyclohexa-3,5-diene-1,2-diol		147.02	1	9.43882
9.44_147.0205m/z	CSID4263073	M+H	C6H7ClO2	32.7	0	-1.93508	65.7597	100 - 6.65 - 32.6 - 2.15 - 0.192	3-Chloro-3,5-cyclohexadiene-1,2-diol		147.02	1	9.43882
9.44_259.0601m/z	CSID3681749	M+H	C14H10O5	37.5	2.63	0.169025	84.894	100 - 15.4 - 2.14 - 0.208	8-Hydroxy-2-(1-hydroxyethyl)naphtho[2,3-b]furan-4,9-dione		259.06	1	9.43882
9.44_259.0601m/z	CSID391094	M+H	C14H10O5	37.5	2.63	0.169025	84.894	100 - 15.4 - 2.14 - 0.208	Kigelinone		259.06	1	9.43882
9.44_259.0601m/z	CSID4444955	M+H	C14H10O5	37.5	2.57	0.169025	84.894	100 - 15.4 - 2.14 - 0.208	Gentiin		259.06	1	9.43882
9.44_259.0601m/z	CSID4444959	M+H	C14H10O5	37.4	2.41	0.169025	84.894	100 - 15.4 - 2.14 - 0.208	Isogentisin		259.06	1	9.43882
9.44_259.0601m/z	CSID4444970	M+H	C14H10O5	37.5	2.57	0.169025	84.894	100 - 15.4 - 2.14 - 0.208	Mesuaxanthone A		259.06	1	9.43882
9.44_259.0601m/z	CSID4444976	M+H	C14H10O5	37.4	2.41	0.169025	84.894	100 - 15.4 - 2.14 - 0.208	Norlichexanthone		259.06	1	9.43882
9.44_259.0601m/z	CSID4478364	M+H	C14H10O5	36.9	0	0.169025	84.894	100 - 15.4 - 2.14 - 0.208	Norrubrofusarin		259.06	1	9.43882
9.44_259.0601m/z	CSID4514301	M+H	C14H10O5	37.4	2.41	0.169025	84.894	100 - 15.4 - 2.14 - 0.208	Alternariol		259.06	1	9.43882
9.44_259.0601m/z	CSID4977	M+H	C14H10O5	37.2	1.19	0.169025	84.894	100 - 15.4 - 2.14 - 0.208	Salsalate		259.06	1	9.43882
9.44_259.0601m/z	CSID56483	M+H	C14H10O5	36.9	0	0.169025	84.894	100 - 15.4 - 2.14 - 0.208	3-Carbethoxypsoralen		259.06	1	9.43882
9.44_305.0521m/z	CSID24604611	M+H	C16H17BrO	27.4	0	-4.93732	42.4889	100 - 17.5 - 98.9 - 17.2 - 1.61 - 0.107	1-Bromo-4-[1-(4-methoxyphenyl)propyl]benzene		305.052	1	9.43882
9.44_308.2221m/z	CSID2279	M+H	C18H29NO3	37.5	0	0.246351	88.0208	100 - 20.3 - 2.57 - 0.243	Levobetaxolol		308.222	1	9.43882
9.44_308.2221m/z	CSID26873	M+H	C18H29NO3	37.5	0	0.246351	88.0208	100 - 20.3 - 2.57 - 0.243	Butamirate		308.222	1	9.43882
9.44_308.2221m/z	CSID8324	M+H	C18H29NO3	37.5	0	0.246351	88.0208	100 - 20.3 - 2.57 - 0.243	Amprotropine		308.222	1	9.43882
9.44_308.2221m/z	CSID97096	M+H	C18H29NO3	37.5	0	0.246351	88.0208	100 - 20.3 - 2.57 - 0.243	Dihydrocapsaicin		308.222	1	9.43882
9.44_381.9989m/z	CSID4944488	M+H	C11H13NNa2O7S2	34.9	0	-3.23233	78.3437	100 - 14.3 - 11.4 - 1.46 - 0.476	Disufenton sodium		381.999	1	9.43882
9.48_274.2156m/z	CSID29786353	M+H	C18H27NO	38	1.15	-3.48803	93	100 - 20.2 - 2.14 - 0.158	3-[(5s,8s)-8-Phenyl-1-azaspiro[4.5]dec-1-yl]-1-propanol		274.216	1	9.48455
9.48_274.2156m/z	CSID9952762	M+H	C18H27NO	37.8	0	-3.48803	93	100 - 20.2 - 2.14 - 0.158	3-MeO-PCP		274.216	1	9.48455
9.48_391.2206m/z	CSID21865742	M+H	C16H30N4O7	34.5	3.4	4.78957	74.527	100 - 19.4 - 3.22 - 0.382	pre-putrebactin		391.221	1	9.48455
9.74_212.1635m/z	CSID27982266	M+H	C12H21NO2	37	0	-4.56205	90.1069	100 - 13.7 - 1.27	1-Cyclohexyl-2-piperidinecarboxylic acid		212.164	1	9.73603
9.74_212.1635m/z	CSID29786367	M+H	C12H21NO2	37	0	-4.56205	90.1069	100 - 13.7 - 1.27	1-(3-Hydroxypropyl)-1-azaspiro[4.5]decan-2-one		212.164	1	9.73603
9.74_212.1635m/z	CSID3683351	M+H	C12H21NO2	37	0	-4.56205	90.1069	100 - 13.7 - 1.27	1-(7-Hydroxyoctahydro-8-indolizinyl)-1-butanone		212.164	1	9.73603
9.74_212.1635m/z	CSID391168	M+H	C12H21NO2	37	0	-4.56205	90.1069	100 - 13.7 - 1.27	Elaeokanine C		212.164	1	9.73603
9.77_224.0920m/z	CSID21901	M+H	C11H13NO4	39.9	12.4	1.04827	88.4452	100 - 12.6 - 1.55 - 0.128	DIOXACARB		224.092	1	9.77032
9.77_224.0920m/z	CSID2224	M+H	C11H13NO4	38	3	1.04827	88.4452	100 - 12.6 - 1.55 - 0.128	bendiocarb		224.092	1	9.77032
9.77_224.0920m/z	CSID26567218	M+H	C11H13NO4	39.5	10.5	1.04827	88.4452	100 - 12.6 - 1.55 - 0.128	Methyl 4-[methoxy(methyl)carbamoyl]benzoate		224.092	1	9.77032
9.77_224.0920m/z	CSID6021	M+H	C11H13NO4	38.7	6.3	1.04827	88.4452	100 - 12.6 - 1.55 - 0.128	mephenoxalone		224.092	1	9.77032
9.83_535.2505m/z	CSID129434677	M+H	C30H32F2N4O3	38.2	0	-1.93866	93.4641	100 - 34.4 - 6.35 - 0.83	1-(3,4-difluorophenyl)-6-{5-(3,5-dimethyl-1,2-oxazol-4-yl)-1-[(1r,4r)-4-methoxycyclohexyl]-1H-1,3-benzimidazol-2-yl}piperidin-2-one		535.25	1	9.8332
9.90_145.0409m/z	CSID4444534	M+H	C7H9ClO	33.6	2.45	-4.0121	70.0431	100 - 7.71 - 32.4 - 2.49 - 0.148	Ethchlorvynol		145.041	1	9.90178
9.90_391.1455m/z	CSID189859	M+H	C15H18N8O5	37.4	0	-4.55391	92.2289	100 - 19.5 - 2.84 - 0.307	Regadenoson		391.146	1	9.90178
9.90_391.1455m/z	CSID37852	M+H	C17H26ClN2O4S	33.5	0	0.598094	68.2703	100 - 20.4 - 39.3 - 7.68 - 2.5 - 0.392	Sultopride hydrochloride		391.146	1	9.90178
10.00_355.2881m/z	CSID133191	M+H	C21H38ClN2	31.5	0	1.76123	59.7794	100 - 23.9 - 34.7 - 7.83 - 0.882	PIRTENIDINE HYDROCHLORIDE		355.288	1	9.99895
10.05_163.0393m/z	CSID10254753	M+H	C9H6O3	39.5	2.37	1.98089	97.3339	100 - 9.92 - 1.06	4-Hydroxycoumarin		163.039	1	10.0504
10.05_163.0393m/z	CSID2029406	M+H	C9H6O3	39.3	1.46	1.98089	97.3339	100 - 9.92 - 1.06	TRIMESALDEHYDE		163.039	1	10.0504
10.05_163.0393m/z	CSID4444774	M+H	C9H6O3	39.4	2.17	1.98089	97.3339	100 - 9.92 - 1.06	Umbelliferone		163.039	1	10.0504
10.07_275.1926m/z	CSID73056	M+H	C18H27P	36.2	0	1.1524	82.1433	100 - 19.8 - 1.85 - 0.109	Dicyclohexylphenylphosphine		275.193	1	10.0675
10.25_335.2053m/z	CSID24605725	M+H	C19H30O3Si	33.8	0	4.70341	74.3775	100 - 26.1 - 7.13 - 1.1 - 0.124	Methyl 5-[(triisopropylsilyl)oxy]-2-vinylbenzoate		335.205	1	10.2504
10.28_213.1266m/z	CSID11249	M+H	C15H16O	36.2	0.742	-3.80135	84.8063	100 - 16.4 - 1.47	4-Cumylphenol		213.127	1	10.2847
10.28_213.1266m/z	CSID123226	M+H	C15H16O	36.3	1.39	-3.80135	84.8063	100 - 16.4 - 1.47	P-PHENETHYLANISOLE		213.127	1	10.2847
10.28_213.1266m/z	CSID24747168	M+H	C15H16O	36.1	0	-3.80135	84.8063	100 - 16.4 - 1.47	4-Methoxy-3,5-dimethylbiphenyl		213.127	1	10.2847
10.28_213.1266m/z	CSID24747171	M+H	C15H16O	36.3	1.07	-3.80135	84.8063	100 - 16.4 - 1.47	4′-Methoxy-2,5-dimethylbiphenyl		213.127	1	10.2847
10.28_213.1266m/z	CSID8280146	M+H	C15H16O	36.1	0	-3.80135	84.8063	100 - 16.4 - 1.47	4′-Methoxy-2,6-dimethylbiphenyl		213.127	1	10.2847
10.28_213.1266m/z	CSID86053	M+H	C15H16O	36.1	0	-3.80135	84.8063	100 - 16.4 - 1.47	1,2-Diphenyl-2-propanol		213.127	1	10.2847
10.35_355.2848m/z	CSID13085394	M+H	C21H38O4	35.5	0.436	1.44318	78.6838	100 - 23.3 - 3.41 - 0.374	Deprostil		355.285	1	10.3476
10.35_355.2848m/z	CSID4445316	M+H	C21H38O4	35.4	0	1.44318	78.6838	100 - 23.3 - 3.41 - 0.374	Methyl acetyl ricinoleate		355.285	1	10.3476
10.35_355.2848m/z	CSID4470903	M+H	C21H38O4	35.5	0.434	1.44318	78.6838	100 - 23.3 - 3.41 - 0.374	Rioprostil		355.285	1	10.3476
10.42_244.2065m/z	CSID6224	M+H	C17H25N	40.2	5.45	2.13458	98.2433	100 - 19 - 1.71	Phencyclidine		244.206	1	10.4162
10.43_163.0897m/z	CSID24604372	M+H	C6H14N2OS	37.2	0	-1.64508	88.0274	100 - 8.22 - 5.02 - 0.358	6-Sulfanylhexanehydrazide		163.09	1	10.4333
10.50_175.0870m/z	CSID386	M+H	C10H10N2O	37.5	1.27	2.2024	88.8656	100 - 11.7 - 0.83	3-Indoleacetamide		175.087	1	10.4962
10.50_175.0870m/z	CSID3881	M+H	C10H10N2O	37.2	0	2.2024	88.8656	100 - 11.7 - 0.83	Edaravone		175.087	1	10.4962
10.50_175.0870m/z	CSID4522197	M+H	C10H10N2O	37.6	1.79	2.2024	88.8656	100 - 11.7 - 0.83	indole-3-acetaldoxime		175.087	1	10.4962
10.51_219.1376m/z	CSID16194369	M+H	C14H18O2	36.8	0.453	-1.61532	85.4289	100 - 15.4 - 1.52 - 0.112	(1E)-1-Hepten-1-yl benzoate		219.138	1	10.5134
10.51_219.1376m/z	CSID29786300	M+H	C14H18O2	36.9	0.783	-1.61532	85.4289	100 - 15.4 - 1.52 - 0.112	(3E)-6-Hydroxy-3-(4-methylbenzyl)-3-hexen-2-one		219.138	1	10.5134
10.51_219.1376m/z	CSID65328768	M+H	C14H18O2	36.8	0.453	-1.61532	85.4289	100 - 15.4 - 1.52 - 0.112	1-Hepten-3-yl benzoate		219.138	1	10.5134
10.51_219.1376m/z	CSID9416466	M+H	C14H18O2	36.7	0	-1.61532	85.4289	100 - 15.4 - 1.52 - 0.112	(2E)-1-(3-Furyl)-4,4-dimethyl-2,7-octadien-1-one		219.138	1	10.5134
10.51_644.3223m/z	CSID4445184	M+H	C30H49N3O10S	37.3	0	1.74245	88.7859	100 - 35.3 - 12.6 - 2.95 - 0.572	S-(PGA1)-glutathione		644.322	1	10.5134
10.51_644.3223m/z	CSID4445195	M+H	C30H49N3O10S	37.3	0	1.74245	88.7859	100 - 35.3 - 12.6 - 2.95 - 0.572	Gsh-prostaglandin A1		644.322	1	10.5134
10.64_219.1744m/z	CSID1064812	M+H	C15H22O	36.9	0	0.0861539	84.7485	100 - 16.5 - 1.48	(+)-Nootkatone		219.174	1	10.6448
10.64_219.1744m/z	CSID129307334	M+H	C15H22O	37.1	0.722	0.0861539	84.7485	100 - 16.5 - 1.48	2-[(3E,7E)-4,8-Dimethyl-3,7-cyclodecadien-1-yl]acrylaldehyde		219.174	1	10.6448
10.64_219.1744m/z	CSID129307561	M+H	C15H22O	36.9	0	0.0861539	84.7485	100 - 16.5 - 1.48	2,6,7,7-Tetramethyltricyclo[6.2.1.0~1,5~]undec-5-en-4-one		219.174	1	10.6448
10.64_219.1744m/z	CSID13115339	M+H	C15H22O	37.1	0.723	0.0861539	84.7485	100 - 16.5 - 1.48	artemisinic aldehyde		219.174	1	10.6448
10.64_219.1744m/z	CSID240707	M+H	C15H22O	37.6	3.33	0.0861539	84.7485	100 - 16.5 - 1.48	α-Cyperone		219.174	1	10.6448
10.64_219.1744m/z	CSID24846735	M+H	C15H22O	36.9	0	0.0861539	84.7485	100 - 16.5 - 1.48	albaflavenone		219.174	1	10.6448
10.64_219.1744m/z	CSID25084944	M+H	C15H22O	37	0.266	0.0861539	84.7485	100 - 16.5 - 1.48	{[(2E)-2-Octen-1-yloxy]methyl}benzene		219.174	1	10.6448
10.64_219.1744m/z	CSID26325061	M+H	C15H22O	36.9	0	0.0861539	84.7485	100 - 16.5 - 1.48	3-(3-Isopropenyl-4-methyl-3-penten-1-yl)-2-cyclohexen-1-one		219.174	1	10.6448
10.64_219.1744m/z	CSID26332516	M+H	C15H22O	37.1	0.722	0.0861539	84.7485	100 - 16.5 - 1.48	germacra-1(10),4,11(13)-trien-12-al		219.174	1	10.6448
10.64_219.1744m/z	CSID2771986	M+H	C15H22O	36.9	0	0.0861539	84.7485	100 - 16.5 - 1.48	8-HYDROXYCALAMENENE, (+)-		219.174	1	10.6448
10.64_219.1744m/z	CSID28587078	M+H	C15H22O	36.9	0	0.0861539	84.7485	100 - 16.5 - 1.48	1-Methoxy-3-[(4E)-4-octen-4-yl]benzene		219.174	1	10.6448
10.64_219.1744m/z	CSID30790909	M+H	C15H22O	36.9	0	0.0861539	84.7485	100 - 16.5 - 1.48	(1R,3aR,5aS)-1,7,7-Trimethyl-1,2,3,3a,5a,6,7,8-octahydrocyclopenta[c]pentalene-4-carbaldehyde		219.174	1	10.6448
10.64_219.1744m/z	CSID30791650	M+H	C15H22O	37.1	0.791	0.0861539	84.7485	100 - 16.5 - 1.48	Turmerone		219.174	1	10.6448
10.64_219.1744m/z	CSID30805719	M+H	C15H22O	36.9	0	0.0861539	84.7485	100 - 16.5 - 1.48	2-Butyl-1,4,5,6,8,9-hexahydro-7H-benzo[7]annulen-7-one		219.174	1	10.6448
10.64_219.1744m/z	CSID35808019	M+H	C15H22O	37.1	0.965	0.0861539	84.7485	100 - 16.5 - 1.48	2,6-Dimethyl-1-phenyl-5-hepten-2-ol		219.174	1	10.6448
10.64_219.1744m/z	CSID390842	M+H	C15H22O	36.9	0	0.0861539	84.7485	100 - 16.5 - 1.48	solavetivone		219.174	1	10.6448
10.64_219.1744m/z	CSID390847	M+H	C15H22O	36.9	0	0.0861539	84.7485	100 - 16.5 - 1.48	α-Vetivone		219.174	1	10.6448
10.64_219.1744m/z	CSID390848	M+H	C15H22O	36.9	0	0.0861539	84.7485	100 - 16.5 - 1.48	β-vetivone		219.174	1	10.6448
10.64_219.1744m/z	CSID390945	M+H	C15H22O	37.4	2.11	0.0861539	84.7485	100 - 16.5 - 1.48	(+)-8-Hydroxycalamenene		219.174	1	10.6448
10.64_219.1744m/z	CSID4444866	M+H	C15H22O	37.1	0.791	0.0861539	84.7485	100 - 16.5 - 1.48	α-SINENSAL		219.174	1	10.6448
10.64_219.1744m/z	CSID4444867	M+H	C15H22O	37.1	0.791	0.0861539	84.7485	100 - 16.5 - 1.48	sinensal		219.174	1	10.6448
10.64_219.1744m/z	CSID4475571	M+H	C15H22O	36.9	0	0.0861539	84.7485	100 - 16.5 - 1.48	Dendrolasin		219.174	1	10.6448
10.64_219.1744m/z	CSID454944	M+H	C15H22O	36.9	0	0.0861539	84.7485	100 - 16.5 - 1.48	2-Isopropenyl-6,10-dimethylspiro[4.5]dec-6-en-8-one		219.174	1	10.6448
10.64_219.1744m/z	CSID4580581	M+H	C15H22O	37.1	0.722	0.0861539	84.7485	100 - 16.5 - 1.48	zerumbone		219.174	1	10.6448
10.64_219.1744m/z	CSID4940991	M+H	C15H22O	37.4	2.11	0.0861539	84.7485	100 - 16.5 - 1.48	Germacrone		219.174	1	10.6448
10.64_219.1744m/z	CSID58829872	M+H	C15H22O	37.1	0.723	0.0861539	84.7485	100 - 16.5 - 1.48	5′,5′-Dimethyl-1,1′-bi(cyclohexane)-1′,3-diene-4-carbaldehyde		219.174	1	10.6448
10.64_219.1744m/z	CSID59696816	M+H	C15H22O	37.1	0.791	0.0861539	84.7485	100 - 16.5 - 1.48	2-Methyl-6-(4-methyl-1,4-cyclohexadien-1-yl)-2-hepten-4-one		219.174	1	10.6448
10.64_219.1744m/z	CSID65328771	M+H	C15H22O	37	0.266	0.0861539	84.7485	100 - 16.5 - 1.48	{[(2-Vinylhexyl)oxy]methyl}benzene		219.174	1	10.6448
10.64_219.1744m/z	CSID77489	M+H	C15H22O	36.9	0	0.0861539	84.7485	100 - 16.5 - 1.48	α-Vetivone		219.174	1	10.6448
10.64_219.1744m/z	CSID78238	M+H	C15H22O	36.9	0	0.0861539	84.7485	100 - 16.5 - 1.48	β-Vetivone		219.174	1	10.6448
10.64_375.3002m/z	CSID65328067	M+H	C23H38N2O2	38.5	0	-1.0909	93.9368	100 - 26.1 - 3.69 - 0.37	2-Methyl-4-(2,2,6,6-tetramethyl-1-piperidinyl)butyl 4-(dimethylamino)benzoate		375.3	1	10.6448
10.66_351.1121m/z	CSID129307253	M+H	C15H18N4O4S	38.3	0	-0.210115	91.6055	100 - 18.8 - 7.02 - 1.06 - 0.148	S-[(1E)-N-Hydroxy-2-(1H-indol-3-yl)ethanimidoyl]cysteinylglycine		351.112	1	10.6619
10.66_351.1121m/z	CSID64442	M+H	C15H18N4O4S	38.3	0	-0.210115	91.6055	100 - 18.8 - 7.02 - 1.06 - 0.148	Biapenem		351.112	1	10.6619
10.66_351.1121m/z	CSID65327413	M+H	C17H24BBrO2	22.2	0	-1.34406	12.5326	23.7 - 100 - 41.5 - 99.3 - 18.1 - 1.97 - 0.16	2-[2-(4-Bromophenyl)-4-penten-1-yl]-4,4,5,5-tetramethyl-1,3,2-dioxaborolane		351.112	1	10.6619
10.68_145.1006m/z	CSID120377	M+H	C11H12	36.3	0	-3.7707	85.7906	100 - 12 - 0.66	Mesitylethyne		145.101	1	10.6791
10.68_145.1006m/z	CSID125428	M+H	C11H12	36.3	0	-3.7707	85.7906	100 - 12 - 0.66	3-Phenyl-1-cyclopentene		145.101	1	10.6791
10.70_381.2417m/z	CSID35146	M+H	C25H32O3	34.8	0.876	-1.92562	75.6105	100 - 27.5 - 4.26 - 0.478	Nilestriol		381.242	1	10.6962
10.78_180.1748m/z	CSID3914	M+H	C12H21N	37.4	0	0.449464	87.3838	100 - 13.6 - 0.852	memantine		180.175	1	10.782
10.78_180.1748m/z	CSID4893	M+H	C12H21N	37.4	0	0.449464	87.3838	100 - 13.6 - 0.852	Rimantadine		180.175	1	10.782
10.78_208.1689m/z	CSID38945922	M+H	C13H21NO	36.9	2.07	-3.15653	86.2698	100 - 14.7 - 1.21	1-Methoxy-3-methyl-5-phenyl-3-pentanamine		208.169	1	10.782
10.78_208.1689m/z	CSID390913	M+H	C13H21NO	36.5	0	-3.15653	86.2698	100 - 14.7 - 1.21	Luciduline		208.169	1	10.782
10.78_226.1805m/z	CSID65327006	M+H	C13H23NO2	38.8	0.373	1.52438	95.6716	100 - 14.8 - 1.42 - 0.103	2-(3-Hydroxypropyl)-8-methyl-2-azaspiro[4.5]decan-1-one		226.18	1	10.782
10.78_226.1805m/z	CSID65327010	M+H	C13H23NO2	38.8	0.374	1.52438	95.6716	100 - 14.8 - 1.42 - 0.103	1-(3-Hydroxypropyl)-8-methyl-1-azaspiro[4.5]decan-2-one		226.18	1	10.782
10.78_283.1480m/z	CSID65326514	M+H	C19H19FO	35.2	0	-4.54054	81.1452	100 - 20.8 - 2.26 - 0.17	3-(2-Butyl-6-fluorobenzyl)-1-benzofuran		283.148	1	10.782
10.78_283.1480m/z	CSID79536499	M+H	C22H18	35.8	0.615	-0.492935	78.7688	100 - 24 - 2.75 - 0.2	1,1′,1″-[(3R)-1-Butyne-1,3,4-triyl]tribenzene		283.148	1	10.782
10.81_225.1401m/z	CSID24751869	M+H	C13H21OP	37.1	0	-0.788608	86.5818	100 - 14.3 - 1.16	3-[(Diisopropylphosphino)methyl]phenol		225.14	1	10.8106
10.84_299.1968m/z	CSID65328367	M+H	C15H26N2O4	37.4	0	0.952477	88.2609	100 - 17.4 - 2.25 - 0.216	N~6~-{[(4E)-4-Cycloocten-1-yloxy]carbonyl}lysine		299.197	1	10.8448
10.95_355.2874m/z	CSID133191	M+H	C21H38ClN2	31.9	0	-0.26247	59.7794	100 - 23.9 - 34.7 - 7.83 - 0.882	PIRTENIDINE HYDROCHLORIDE		355.287	1	10.9477
11.03_185.0125m/z	CSID2297400	M+H	C5H4N4O2S	39.6	6.05	-1.73846	93.9999	100 - 7.79 - 5.2 - 0.353	THIOURIC ACID		185.012	1	11.0277
11.03_241.0755m/z	CSID79536339	M+H	C9H12N4O2S	36.7	0	0.718311	84.4477	100 - 12.2 - 5.62 - 0.589	Methyl(2-phenylethyl)sulfamyl azide		241.076	1	11.0277
11.04_367.1823m/z	CSID7975049	M+H	C22H23FN2O2	35.1	0	1.8036	77.7814	100 - 24.9 - 3.37 - 0.327	Roluperidone		367.182	1	11.0449
11.14_219.0956m/z	CSID586579	M+H	C12H14N2S	37.3	0.895	2.33499	88.2955	100 - 14.7 - 5.52 - 0.669	2-Amino-4-(4-isopropylphenyl)thiazole		219.096	1	11.1421
11.23_362.1393m/z	CSID2299	M+H	C22H19NO4	35.1	0	1.73516	77.3464	100 - 24.5 - 3.7 - 0.417	Bicol		362.139	1	11.2278
11.26_388.2588m/z	CSID64332	M+H	C22H33N3O3	35	0	-1.81805	77.2268	100 - 25.4 - 3.71 - 0.397	barbexaclone		388.259	1	11.2621
11.26_388.2588m/z	CSID8153110	M+H	C22H33N3O3	35	0	-1.81805	77.2268	100 - 25.4 - 3.71 - 0.397	barbexaclone		388.259	1	11.2621
11.32_185.0124m/z	CSID2297400	M+H	C5H4N4O2S	37.1	0	-2.14906	88.2272	100 - 7.79 - 5.2 - 0.353	THIOURIC ACID		185.012	1	11.3249
11.36_277.1734m/z	CSID32779453	M+H	C16H24N2S	35.7	0	0.369912	79.1855	100 - 19.1 - 6.25 - 0.926	(5E)-6-(Diisopropylamino)-6-(3-thienyl)-5-hexenenitrile		277.173	1	11.3592
11.44_407.2567m/z	CSID199761	M+H	C27H34O3	34	0	-3.26343	73.9901	100 - 29.7 - 4.87 - 0.574	Nandrolone phenpropionate		407.257	1	11.445
11.44_407.2567m/z	CSID8106825	M+H	C27H34O3	34	0	-3.26343	73.9901	100 - 29.7 - 4.87 - 0.574	TESTOSTERONE PHENYLACETATE		407.257	1	11.445
11.47_238.1103m/z	CSID142293	M+H	C12H15ClN3	32	0	-0.877603	61.0933	100 - 14.2 - 32.9 - 4.59 - 0.302	Indanazoline hydrochloride		238.11	1	11.4736
11.49_269.1202m/z	CSID45060293	M+H	C14H20O3S	35.9	0.641	-1.60357	80.8847	100 - 16.3 - 6.38 - 0.859 - 0.11	2-Cyclopentylethyl 4-methylbenzenesulfonate		269.12	1	11.4907
11.49_269.1202m/z	CSID65326613	M+H	C14H20O3S	35.9	0.64	-1.60357	80.8847	100 - 16.3 - 6.38 - 0.859 - 0.11	(3E)-3-Ethyl-3-penten-1-yl 4-methylbenzenesulfonate		269.12	1	11.4907
11.64_223.1328m/z	CSID30805723	M+H	C13H18O3	38.8	8.25	-0.484975	86.1445	100 - 14.4 - 1.57 - 0.128	Methyl 7-oxo-2,3,4,5,6,7,8,9-octahydro-1H-benzo[7]annulene-2-carboxylate		223.133	1	11.6393
11.64_223.1328m/z	CSID4444261	M+H	C13H18O3	38.7	7.89	-0.484975	86.1445	100 - 14.4 - 1.57 - 0.128	Dehydrovomifoliol		223.133	1	11.6393
11.64_223.1328m/z	CSID44948632	M+H	C13H18O3	37.1	0	-0.484975	86.1445	100 - 14.4 - 1.57 - 0.128	2-Methyl-3-(pentyloxy)benzoic acid		223.133	1	11.6393
11.64_223.1328m/z	CSID599941	M+H	C13H18O3	38.7	7.89	-0.484975	86.1445	100 - 14.4 - 1.57 - 0.128	(6S)-dehydrovomifoliol		223.133	1	11.6393
11.64_223.1328m/z	CSID65325633	M+H	C13H18O3	37.5	1.9	-0.484975	86.1445	100 - 14.4 - 1.57 - 0.128	1-[(2Z)-1,4-Dimethoxy-2-buten-2-yl]-3-methoxybenzene		223.133	1	11.6393
11.64_223.1328m/z	CSID65326145	M+H	C13H18O3	37.1	0	-0.484975	86.1445	100 - 14.4 - 1.57 - 0.128	1-(2,4-Dihydroxy-3,5-dimethylphenyl)-1-pentanone		223.133	1	11.6393
11.64_223.1328m/z	CSID65326154	M+H	C13H18O3	37.1	0	-0.484975	86.1445	100 - 14.4 - 1.57 - 0.128	1-(2,4-Dihydroxy-3,6-dimethylphenyl)-3-methyl-1-butanone		223.133	1	11.6393
11.64_223.1328m/z	CSID65326155	M+H	C13H18O3	37.1	0	-0.484975	86.1445	100 - 14.4 - 1.57 - 0.128	1-(2,4-Dihydroxy-3,6-dimethylphenyl)-1-pentanone		223.133	1	11.6393
11.64_223.1328m/z	CSID65327442	M+H	C13H18O3	38.4	6.53	-0.484975	86.1445	100 - 14.4 - 1.57 - 0.128	Methyl 1-(2,3-butadien-1-yl)-2-hydroxy-2-methyl-3-methylenecyclopentanecarboxylate		223.133	1	11.6393
11.64_223.1328m/z	CSID65328214	M+H	C13H18O3	38.4	6.53	-0.484975	86.1445	100 - 14.4 - 1.57 - 0.128	Methyl isobutoxy(phenyl)acetate		223.133	1	11.6393
11.64_223.1328m/z	CSID65328217	M+H	C13H18O3	38.4	6.53	-0.484975	86.1445	100 - 14.4 - 1.57 - 0.128	Methyl butoxy(phenyl)acetate		223.133	1	11.6393
11.69_291.1935m/z	CSID65327398	M+H	C17H24BFO2	22.5	0	2.90361	16.1432	23.7 - 100 - 18.4 - 2.02 - 0.164	2-[2-(4-Fluorophenyl)-4-penten-1-yl]-4,4,5,5-tetramethyl-1,3,2-dioxaborolane		291.193	1	11.6907
11.69_291.1935m/z	CSID65327405	M+H	C17H24BFO2	22.5	0	2.90361	16.1432	23.7 - 100 - 18.4 - 2.02 - 0.164	2-[2-(2-Fluorophenyl)-4-penten-1-yl]-4,4,5,5-tetramethyl-1,3,2-dioxaborolane		291.193	1	11.6907
11.73_130.9656m/z	CSID10531	M+H	C2H2CaO4	37.8	0	3.60175	93.039	100 - 2.34 - 1.51 - 0.174 - 2.16 - 0 - 0 - 0 - 0.193	Calcium formate		130.966	1	11.725
11.73_130.9656m/z	CSID21160452	M+H	C2H4Cl2O2	31.3	4.71	-3.59286	56.0454	100 - 2.29 - 64.3 - 1.47 - 10.5 - 0.239	2,2-Dichloro-1,1-ethanediol		130.966	1	11.725
11.73_303.1270m/z	CSID6818	M+H	C17H19ClN2O	31.6	0	3.61754	62.3862	100 - 19.4 - 33.9 - 6.33 - 0.641	Pyronine		303.127	1	11.725
11.73_303.1270m/z	CSID9883971	M+H	C17H19ClN2O	31.7	0.245	3.61754	62.3862	100 - 19.4 - 33.9 - 6.33 - 0.641	cumyluron		303.127	1	11.725
11.84_302.2472m/z	CSID4444592	M+H	C20H31NO	35.5	0.373	-2.26734	79.8762	100 - 22.4 - 2.59 - 0.208	(2E,6E,8E)-N-Isobutyl-2,6,8-hexadecatrien-10-ynamide		302.247	1	11.8393
11.84_302.2472m/z	CSID5371	M+H	C20H31NO	35.4	0	-2.26734	79.8762	100 - 22.4 - 2.59 - 0.208	trihexyphenidyl		302.247	1	11.8393
11.91_366.2049m/z	CSID65325767	M+H	C23H27NO3	34.5	0.272	-4.15542	77.0135	100 - 25.7 - 3.78 - 0.406	(2E)-3-Methyl-4-{[(2E)-3-phenyl-2-propen-1-yl]oxy}-2-buten-1-yl 4-(dimethylamino)benzoate		366.205	1	11.9079
11.91_366.2049m/z	CSID9967900	M+H	C23H27NO3	34.4	0	-4.15542	77.0135	100 - 25.7 - 3.78 - 0.406	4-[Hydroxyimino-(3,5,5,8,8-pentamethyl-5,6,7,8-tetrahydro-2-naphthyl)]benzoic acid		366.205	1	11.9079
11.97_114.0918m/z	CSID13302948	M+H	C6H11NO	37.7	0	4.1085	93.0791	100 - 7.02 - 0.416	2-Hydroxy-3-methylpentanenitrile		114.092	1	11.9708
11.97_114.0918m/z	CSID14501733	M+H	C6H11NO	37.7	0	4.1085	93.0791	100 - 7.02 - 0.416	leuconitrile		114.092	1	11.9708
11.97_114.0918m/z	CSID190371	M+H	C6H11NO	37.7	0	4.1085	93.0791	100 - 7.02 - 0.416	2-Hydroxy-2,3-dimethylbutanenitrile		114.092	1	11.9708
11.97_114.0918m/z	CSID7480	M+H	C6H11NO	37.7	0	4.1085	93.0791	100 - 7.02 - 0.416	Caprolactam		114.092	1	11.9708
11.97_114.0918m/z	CSID9073940	M+H	C6H11NO	37.7	0	4.1085	93.0791	100 - 7.02 - 0.416	2-Hydroxy-2-methylpentanenitrile		114.092	1	11.9708
11.97_126.0719m/z	CSID2058713	M+H	C7H8FN	37.4	0	4.43299	92.3284	100 - 8.03 - 0.281	3-Amino-5-fluorotoluene		126.072	1	11.9708
11.97_126.0719m/z	CSID61296	M+H	C7H8FN	38	2.72	4.43299	92.3284	100 - 8.03 - 0.281	4-Fluoro-m-toluidine		126.072	1	11.9708
11.97_135.0770m/z	CSID13587	M+H	C4H10N2O3	38.3	2.53	4.55405	94.3239	100 - 5.29 - 0.731	NDELA		135.077	1	11.9708
11.97_135.0770m/z	CSID3592578	M+H	C4H10N2O3	37.8	0	4.55405	94.3239	100 - 5.29 - 0.731	Canaline		135.077	1	11.9708
11.97_135.0770m/z	CSID390176	M+H	C4H10N2O3	38.3	2.48	4.55405	94.3239	100 - 5.29 - 0.731	Canaline		135.077	1	11.9708
11.97_135.0770m/z	CSID65327736	M+H	C4H10N2O3	38.3	2.25	4.55405	94.3239	100 - 5.29 - 0.731	2,3,4-Trihydroxybutanimidamide		135.077	1	11.9708
11.97_140.0816m/z	CSID134549	M+H	C6H9N3O	38.1	0	-1.70601	92.4266	100 - 7.73 - 0.467	l-Histidinal		140.082	1	11.9708
11.97_140.0816m/z	CSID26581517	M+H	C6H9N3O	38.1	0	-1.70601	92.4266	100 - 7.73 - 0.467	(E)-6-Azidohex-3-en-2-one		140.082	1	11.9708
11.97_140.0816m/z	CSID754	M+H	C6H9N3O	38.1	0	-1.70601	92.4266	100 - 7.73 - 0.467	1H-imidazole-4-propanal, α-amino-		140.082	1	11.9708
11.97_140.0816m/z	CSID756	M+H	C6H9N3O	38.2	0.734	-1.70601	92.4266	100 - 7.73 - 0.467	Toxopyrimidine		140.082	1	11.9708
11.97_158.1537m/z	CSID478474	M+H	C9H19NO	40.8	7.08	-1.84174	98.9855	100 - 10.4 - 0.688	TEMPO		158.154	1	11.9708
11.97_158.1537m/z	CSID9031025	M+H	C9H19NO	40.7	6.86	-1.84174	98.9855	100 - 10.4 - 0.688	3,3-Bis(2-methyl-2-propanyl)oxaziridine		158.154	1	11.9708
11.97_186.0439m/z	CSID30791817	M+H	C5H7N5OS	36.9	0	-2.91613	88.0822	100 - 8.15 - 5.02 - 0.355	2-Amino-1,7-dihydro-6H-purine-6-thione hydrate (1:1)		186.044	1	11.9708
11.97_258.0805m/z	CSID67219	M+H	C12H11N5S	36.1	0	-1.14422	81.8728	100 - 15.7 - 5.68 - 0.728	2-Amino-6-(benzylthio)purine		258.08	1	11.9708
11.97_260.1242m/z	CSID141375	M+H	C10H17N3O5	37.7	1.39	0.465224	87.5881	100 - 12.3 - 1.72 - 0.15	linatine		260.124	1	11.9708
11.97_260.1242m/z	CSID4326960	M+H	C10H17N3O5	37.4	0	0.465224	87.5881	100 - 12.3 - 1.72 - 0.15	linatine		260.124	1	11.9708
11.97_260.1242m/z	CSID81694	M+H	C10H17N3O5	37.4	0	0.465224	87.5881	100 - 12.3 - 1.72 - 0.15	Orotic acid choline salt		260.124	1	11.9708
11.97_274.1236m/z	CSID30908644	M+H	C14H16BNO4	22.6	2.2	-3.4392	14.911	23.9 - 100 - 15.7 - 1.96 - 0.18	(Z)-6-Methyl-2-(1-phenylprop-1-en-2-yl)-1,3,6,2-dioxazaborocane-4,8-dione		274.124	1	11.9708
11.97_299.0840m/z	CSID10518679	M+H	C16H14N2O2S	35.1	0	-2.78458	78.8343	100 - 19.1 - 6.65 - 1 - 0.122	[(4-Methylphenyl)sulfonyl](1-quinoliniumyl)azanide		299.084	1	11.9708
11.97_299.0840m/z	CSID82816	M+H	C16H14N2O2S	35.1	0	-2.78458	78.8343	100 - 19.1 - 6.65 - 1 - 0.122	mefenacet [JMAF]		299.084	1	11.9708
11.97_299.0840m/z	CSID9487532	M+H	C16H14N2O2S	35.1	0	-2.78458	78.8343	100 - 19.1 - 6.65 - 1 - 0.122	2-Isoquinoliniumyl[(4-methylphenyl)sulfonyl]azanide		299.084	1	11.9708
11.97_301.1431m/z	CSID10128220	M+H	C18H20O4	36.6	2.57	-0.988598	81.4261	100 - 19.9 - 2.69 - 0.273	TOXYL ANGELATE		301.143	1	11.9708
11.97_301.1431m/z	CSID30790778	M+H	C18H20O4	36	0	-0.988598	81.4261	100 - 19.9 - 2.69 - 0.273	4-[(2R,3S,4R,5R)-5-(4-Hydroxyphenyl)-3,4-dimethyltetrahydro-2-furanyl]-1,2-benzenediol		301.143	1	11.9708
11.97_301.1431m/z	CSID32771580	M+H	C18H20O4	36.6	2.57	-0.988598	81.4261	100 - 19.9 - 2.69 - 0.273	5-Acetyl-2-isopropenyl-2,3-dihydro-1-benzofuran-3-yl (2Z)-2-methyl-2-butenoate		301.143	1	11.9708
11.97_301.1431m/z	CSID8955887	M+H	C18H20O4	36	0	-0.988598	81.4261	100 - 19.9 - 2.69 - 0.273	α,α′-Diethyl-3,4,3′,4′-stilbenetetraol		301.143	1	11.9708
11.97_341.1765m/z	CSID24604455	M+H	C17H28O5Si	34.2	0	-4.10838	75.6449	100 - 24 - 7.03 - 1.06 - 0.131	4-[4-(Triethoxysilyl)butoxy]benzaldehyde		341.176	1	11.9708
11.97_356.0871m/z	CSID16739956	M+H	C16H21BrNO3	28.3	0	4.14172	46.4083	100 - 18 - 99.4 - 17.7 - 2.1 - 0.188	Homatropine HBr		356.087	1	11.9708
11.97_356.0871m/z	CSID29354212	M+H	C16H22BrNO3	28.4	0.255	4.14172	46.41	100 - 18 - 99.4 - 17.7 - 2.1 - 0.188	4-Bromo-N,N-diethyl-2-(methoxymethoxy)-3-[(1E)-1-propen-1-yl]benzamide		356.087	1	11.9708
11.97_356.0871m/z	CSID5616	M+H	C16H22BrNO3	28.3	0	4.14172	46.41	100 - 18 - 99.4 - 17.7 - 2.1 - 0.188	Homatropine Hydrobromide		356.087	1	11.9708
11.97_399.2527m/z	CSID10128381	M+H	C25H34O4	39	0.837	-0.684313	95.0521	100 - 27.6 - 4.48 - 0.537	17-Propylestra-1,3,5(10)-triene-3,17β-diol diacetate		399.253	1	11.9708
11.97_399.2527m/z	CSID193475	M+H	C25H34O4	39.6	3.99	-0.684313	95.0521	100 - 27.6 - 4.48 - 0.537	5,16,20-Pregnatriene-3β,20-diol diacetate		399.253	1	11.9708
11.97_399.2527m/z	CSID65328309	M+H	C25H34O4	38.8	0	-0.684313	95.0521	100 - 27.6 - 4.48 - 0.537	5-Methyl 1-(2,2,4,4-tetramethyl-3-pentanyl) 2-methyl-4-[(2E)-3-phenyl-2-propen-1-yl]-2,3-pentadienedioate		399.253	1	11.9708
11.97_399.2527m/z	CSID65328314	M+H	C25H34O4	38.8	0	-0.684313	95.0521	100 - 27.6 - 4.48 - 0.537	5-Methyl 1-(2,2,4,4-tetramethyl-3-pentanyl) 2-allyl-4-benzyl-2,3-pentadienedioate		399.253	1	11.9708
11.97_399.2527m/z	CSID8584022	M+H	C25H34O4	39.6	3.99	-0.684313	95.0521	100 - 27.6 - 4.48 - 0.537	Methynodiol diacetate		399.253	1	11.9708
11.97_403.2495m/z	CSID228041	M+H	C24H34O5	34.6	1.39	3.91987	76.0482	100 - 26.5 - 4.41 - 0.548	Gamabufagin		403.249	1	11.9708
11.97_403.2495m/z	CSID228185	M+H	C24H34O5	34.6	1.45	3.91987	76.0482	100 - 26.5 - 4.41 - 0.548	telocinobufagin		403.249	1	11.9708
11.97_403.2495m/z	CSID6422	M+H	C24H34O5	35	3.64	3.91987	76.0482	100 - 26.5 - 4.41 - 0.548	Dehydrocholic acid		403.249	1	11.9708
11.97_403.2495m/z	CSID65328324	M+H	C24H34O5	34.7	2.22	3.91987	76.0482	100 - 26.5 - 4.41 - 0.548	1-Methyl 5-(2,2,4,4-tetramethyl-3-pentanyl) 2-(3-methoxybenzyl)-4-methyl-2,3-pentadienedioate		403.249	1	11.9708
11.97_425.2173m/z	CSID285297	M+H	C22H32O8	35.4	2.26	0.753594	75.8676	100 - 24.5 - 4.51 - 0.615	(3α,4β,8α,12R)-15-Acetoxy-3,4-dihydroxy-12,13-epoxytrichothec-9-en-8-yl 3-methylbutanoate		425.217	1	11.9708
11.97_425.2173m/z	CSID411032	M+H	C22H32O8	35	0	0.753594	75.8676	100 - 24.5 - 4.51 - 0.615	NIGAKILACTONE H		425.217	1	11.9708
11.97_425.2173m/z	CSID59117	M+H	C22H32O8	35	0	0.753594	75.8676	100 - 24.5 - 4.51 - 0.615	didrovaltrate		425.217	1	11.9708
11.97_431.2691m/z	CSID65328081	M+H	C28H34N2O2	34.5	0	-0.473415	72.8429	100 - 31.5 - 5.2 - 0.598	4-(Dibenzylamino)-2-methylbutyl 4-(dimethylamino)benzoate		431.269	1	11.9708
11.97_460.2238m/z	CSID65327306	M+H	C27H29N3O4	34.2	0	1.64266	73.059	100 - 30.8 - 5.4 - 0.691	Methyl 5-oxo-10-[2-oxo-2-(8-quinolinylamino)ethyl]-4-azabicyclo[9.2.2]pentadeca-1(13),11,14-triene-3-carboxylate		460.224	1	11.9708
11.97_461.2257m/z	CSID10136846	M+H	C25H30F2N2O4	39.3	24.4	2.36561	74.9037	100 - 28.3 - 4.67 - 0.568	Abediterol		461.226	1	11.9708
11.97_461.2257m/z	CSID10136885	M+H	C25H30F2N2O4	34.4	0	2.36561	74.9037	100 - 28.3 - 4.67 - 0.568	Abediterol		461.226	1	11.9708
11.97_513.2351m/z	CSID21377865	M+H	C29H31F3N2O3	38.3	0	-1.62963	93.249	100 - 32.6 - 5.75 - 0.722	Almorexant		513.235	1	11.9708
11.97_513.2351m/z	CSID9802402	M+H	C29H31F3N2O3	38.3	0	-1.62963	93.249	100 - 32.6 - 5.75 - 0.722	Almorexant		513.235	1	11.9708
11.97_529.2117m/z	CSID65328447	M+H	C32H27F3N2O2	36.9	0	3.77309	88.794	100 - 35.7 - 6.6 - 0.841	Methyl 2-(1-methyl-1H-indol-3-yl)-2,3-diphenyl-3-{[4-(trifluoromethyl)phenyl]amino}propanoate		529.212	1	11.9708
11.97_529.2117m/z	CSID65328449	M+H	C32H27F3N2O2	36.9	0	3.77309	88.794	100 - 35.7 - 6.6 - 0.841	Methyl 3-anilino-2-(1-methyl-1H-indol-3-yl)-2-phenyl-3-[4-(trifluoromethyl)phenyl]propanoate		529.212	1	11.9708
11.97_529.2117m/z	CSID68027861	M+H	C30H24N8O2	36.8	0	4.22935	88.7926	100 - 35.7 - 6.61 - 0.843	2-Amino-N-(1-{8-[(1-methyl-1H-pyrazol-4-yl)ethynyl]-1-oxo-2-phenyl-1,2-dihydro-3-isoquinolinyl}ethyl)pyrazolo[1,5-a]pyrimidine-3-carboxamide		529.212	1	11.9708
12.01_121.0764m/z	CSID2242	M+H	C7H8N2	37.7	0	2.97438	91.9932	100 - 8.39 - 0.31	Benzamidine		121.076	1	12.0051
12.04_223.1322m/z	CSID30805723	M+H	C13H18O3	36.5	0	-2.99708	86.1445	100 - 14.4 - 1.57 - 0.128	Methyl 7-oxo-2,3,4,5,6,7,8,9-octahydro-1H-benzo[7]annulene-2-carboxylate		223.132	1	12.0394
12.04_223.1322m/z	CSID4444261	M+H	C13H18O3	36.5	0	-2.99708	86.1445	100 - 14.4 - 1.57 - 0.128	Dehydrovomifoliol		223.132	1	12.0394
12.04_223.1322m/z	CSID44948632	M+H	C13H18O3	36.5	0	-2.99708	86.1445	100 - 14.4 - 1.57 - 0.128	2-Methyl-3-(pentyloxy)benzoic acid		223.132	1	12.0394
12.04_223.1322m/z	CSID599941	M+H	C13H18O3	36.5	0	-2.99708	86.1445	100 - 14.4 - 1.57 - 0.128	(6S)-dehydrovomifoliol		223.132	1	12.0394
12.04_223.1322m/z	CSID65325633	M+H	C13H18O3	36.5	0	-2.99708	86.1445	100 - 14.4 - 1.57 - 0.128	1-[(2Z)-1,4-Dimethoxy-2-buten-2-yl]-3-methoxybenzene		223.132	1	12.0394
12.04_223.1322m/z	CSID65326145	M+H	C13H18O3	36.5	0	-2.99708	86.1445	100 - 14.4 - 1.57 - 0.128	1-(2,4-Dihydroxy-3,5-dimethylphenyl)-1-pentanone		223.132	1	12.0394
12.04_223.1322m/z	CSID65326154	M+H	C13H18O3	36.5	0	-2.99708	86.1445	100 - 14.4 - 1.57 - 0.128	1-(2,4-Dihydroxy-3,6-dimethylphenyl)-3-methyl-1-butanone		223.132	1	12.0394
12.04_223.1322m/z	CSID65326155	M+H	C13H18O3	36.5	0	-2.99708	86.1445	100 - 14.4 - 1.57 - 0.128	1-(2,4-Dihydroxy-3,6-dimethylphenyl)-1-pentanone		223.132	1	12.0394
12.04_223.1322m/z	CSID65327442	M+H	C13H18O3	36.8	1.64	-2.99708	86.1445	100 - 14.4 - 1.57 - 0.128	Methyl 1-(2,3-butadien-1-yl)-2-hydroxy-2-methyl-3-methylenecyclopentanecarboxylate		223.132	1	12.0394
12.04_223.1322m/z	CSID65328214	M+H	C13H18O3	36.5	0	-2.99708	86.1445	100 - 14.4 - 1.57 - 0.128	Methyl isobutoxy(phenyl)acetate		223.132	1	12.0394
12.04_223.1322m/z	CSID65328217	M+H	C13H18O3	36.5	0	-2.99708	86.1445	100 - 14.4 - 1.57 - 0.128	Methyl butoxy(phenyl)acetate		223.132	1	12.0394
12.06_228.1960m/z	CSID64892	M+H	C13H25NO2	38.3	0	0.832864	92.617	100 - 14.8 - 1.43 - 0.104	Cyprodenate		228.196	1	12.0565
12.06_292.0744m/z	CSID59648	M+H	C13H13N3O3S	35.6	0	-2.35533	80.9351	100 - 16.2 - 6.37 - 0.855 - 0.11	amidapsone		292.074	1	12.0565
12.19_169.0859m/z	CSID133908	M+H	C5H15NO3P+	38.8	2.07	1.37215	93.6065	100 - 6.06 - 0.77	N,N,N-Trimethyl-2-phosphonoethanaminium		169.086	1	12.188
12.19_169.0859m/z	CSID21111723	M+H	C9H12O3	38.4	2.06	-0.043859	90.0504	100 - 9.99 - 1.06	1,3,5-Trimethoxybenzene		169.086	1	12.188
12.19_169.0859m/z	CSID24771817	M+H	C9H12O3	38.2	0.903	-0.043859	90.0504	100 - 9.99 - 1.06	4-(3-Hydroxypropoxy)phenol		169.086	1	12.188
12.19_169.0859m/z	CSID28542219	M+H	C9H12O3	38.6	3.08	-0.043859	90.0504	100 - 9.99 - 1.06	4-[5-(Hydroxy)-2-furanyl]-2-butanone		169.086	1	12.188
12.19_169.0859m/z	CSID6851	M+H	C9H12O3	38.4	2.06	-0.043859	90.0504	100 - 9.99 - 1.06	3,4-Dimethoxybenzyl alcohol		169.086	1	12.188
12.19_169.0859m/z	CSID71963	M+H	C9H12O3	38.6	2.96	-0.043859	90.0504	100 - 9.99 - 1.06	Vanillyl alcohol methyl ether		169.086	1	12.188
12.19_169.0859m/z	CSID73766	M+H	C9H12O3	38.4	2.06	-0.043859	90.0504	100 - 9.99 - 1.06	2,4-Dimethoxybenzyl Alcohol		169.086	1	12.188
12.24_223.0644m/z	CSID21865722	M+H	C8H14O5S	38.6	5.97	3.99654	91.7968	100 - 9.8 - 5.98 - 0.518	2-(3-methylthiopropyl)malic acid		223.064	1	12.2394
12.24_223.0644m/z	CSID24808248	M+H	C8H14O5S	38.6	5.97	3.99654	91.7968	100 - 9.8 - 5.98 - 0.518	3-(3-methylthio)propylmalic acid		223.064	1	12.2394
12.24_223.0644m/z	CSID7970262	M+H	C6H18O3Si3	35.7	0	3.19044	82.4456	100 - 22.1 - 12.7 - 1.94 - 0.531	Hexamethyldisiloxane - dioxosilane (1:1)		223.064	1	12.2394
12.26_301.2152m/z	CSID10128435	M+H	C20H28O2	35.2	0	-3.19847	80.0039	100 - 22 - 2.72 - 0.244	A-Norpregn-3(5)-ene-2,20-dione		301.215	1	12.2566
12.26_301.2152m/z	CSID10128448	M+H	C20H28O2	35.4	0.708	-3.19847	80.0039	100 - 22 - 2.72 - 0.244	17β-Hydroxy-7α-methylandrost-1,4-diene-3-one		301.215	1	12.2566
12.26_301.2152m/z	CSID10392840	M+H	C20H28O2	35.2	0	-3.19847	80.0039	100 - 22 - 2.72 - 0.244	11-cis-3-Hydroxyretinal		301.215	1	12.2566
12.26_301.2152m/z	CSID118802	M+H	C20H28O2	35.5	1.36	-3.19847	80.0039	100 - 22 - 2.72 - 0.244	19-Nor-17α-pregn-5(10)-en-20-yne-3α,17β-diol		301.215	1	12.2566
12.26_301.2152m/z	CSID137206	M+H	C20H28O2	35.4	0.689	-3.19847	80.0039	100 - 22 - 2.72 - 0.244	spruceanol		301.215	1	12.2566
12.26_301.2152m/z	CSID14017	M+H	C20H28O2	35.5	1.36	-3.19847	80.0039	100 - 22 - 2.72 - 0.244	Etynodiol		301.215	1	12.2566
12.26_301.2152m/z	CSID191237	M+H	C20H28O2	35.3	0.443	-3.19847	80.0039	100 - 22 - 2.72 - 0.244	9-DEHYDROMETHYLTESTOSTERONE		301.215	1	12.2566
12.26_301.2152m/z	CSID197506	M+H	C20H28O2	35.2	0	-3.19847	80.0039	100 - 22 - 2.72 - 0.244	17α-Methyl-17β-hydroxyandrosta-4,6-dien-3-one		301.215	1	12.2566
12.26_301.2152m/z	CSID199224	M+H	C20H28O2	35.2	0	-3.19847	80.0039	100 - 22 - 2.72 - 0.244	19-Norprogesterone		301.215	1	12.2566
12.26_301.2152m/z	CSID214242	M+H	C20H28O2	35.4	0.708	-3.19847	80.0039	100 - 22 - 2.72 - 0.244	17β-Hydroxy-2-methylandrost-1,4-dien-3-one		301.215	1	12.2566
12.26_301.2152m/z	CSID21866020	M+H	C20H28O2	35.2	0	-3.19847	80.0039	100 - 22 - 2.72 - 0.244	(3S,11cis)-3-Hydroxyretinal		301.215	1	12.2566
12.26_301.2152m/z	CSID21866021	M+H	C20H28O2	35.2	0	-3.19847	80.0039	100 - 22 - 2.72 - 0.244	(3R)-3-Hydroxyretinal		301.215	1	12.2566
12.26_301.2152m/z	CSID21866022	M+H	C20H28O2	35.2	0	-3.19847	80.0039	100 - 22 - 2.72 - 0.244	(3S)-3-Hydroxyretinal		301.215	1	12.2566
12.26_301.2152m/z	CSID222461	M+H	C20H28O2	35.2	0	-3.19847	80.0039	100 - 22 - 2.72 - 0.244	19-Norpregn-5(10)-en-20-yne-3,17-diol		301.215	1	12.2566
12.26_301.2152m/z	CSID242417	M+H	C20H28O2	35.2	0	-3.19847	80.0039	100 - 22 - 2.72 - 0.244	12-Hydroxyabieta-8(14),9(11),12-trien-7-one		301.215	1	12.2566
12.26_301.2152m/z	CSID28533054	M+H	C20H28O2	35.2	0	-3.19847	80.0039	100 - 22 - 2.72 - 0.244	(3R,11cis)-3-Hydroxyretinal		301.215	1	12.2566
12.26_301.2152m/z	CSID291936	M+H	C20H28O2	35.2	0	-3.19847	80.0039	100 - 22 - 2.72 - 0.244	13-Methyl-14-vinylpodocarpa-8(14),9(11),12-triene-3,12-diol		301.215	1	12.2566
12.26_301.2152m/z	CSID392618	M+H	C20H28O2	35.2	0	-3.19847	80.0039	100 - 22 - 2.72 - 0.244	Tretinoin		301.215	1	12.2566
12.26_301.2152m/z	CSID395778	M+H	C20H28O2	35.2	0	-3.19847	80.0039	100 - 22 - 2.72 - 0.244	Alitretinoin		301.215	1	12.2566
12.26_301.2152m/z	CSID4445539	M+H	C20H28O2	35.2	0	-3.19847	80.0039	100 - 22 - 2.72 - 0.244	Isotretinoin		301.215	1	12.2566
12.26_301.2152m/z	CSID4451124	M+H	C20H28O2	35.5	1.38	-3.19847	80.0039	100 - 22 - 2.72 - 0.244	4-Oxoretinol		301.215	1	12.2566
12.26_301.2152m/z	CSID4719909	M+H	C20H28O2	35.2	0	-3.19847	80.0039	100 - 22 - 2.72 - 0.244	3-Hydroxyretinal		301.215	1	12.2566
12.26_301.2152m/z	CSID54575	M+H	C20H28O2	35.2	0	-3.19847	80.0039	100 - 22 - 2.72 - 0.244	tebufelone		301.215	1	12.2566
12.26_301.2152m/z	CSID6061	M+H	C20H28O2	35.2	0	-3.19847	80.0039	100 - 22 - 2.72 - 0.244	Metandienone		301.215	1	12.2566
12.26_301.2152m/z	CSID85184	M+H	C20H28O2	35.4	0.725	-3.19847	80.0039	100 - 22 - 2.72 - 0.244	Dehydroabietate		301.215	1	12.2566
12.27_299.1977m/z	CSID65328367	M+H	C15H26N2O4	36	1.17	3.93365	83.567	100 - 17.4 - 2.25 - 0.216	N~6~-{[(4E)-4-Cycloocten-1-yloxy]carbonyl}lysine		299.198	1	12.2737
12.35_402.2736m/z	CSID64853784	M+H	C24H19D9N2O3	35.7	3.31	-0.521718	75.9852	100 - 27 - 4.13 - 0.458	Deutivacaftor		402.274	1	12.3537
12.37_299.1953m/z	CSID65328367	M+H	C15H26N2O4	35.7	0	-4.13135	83.4426	100 - 17.4 - 2.25 - 0.216	N~6~-{[(4E)-4-Cycloocten-1-yloxy]carbonyl}lysine		299.195	1	12.3709
12.72_274.2741m/z	CSID571105	M+H	C16H35NO2	39.5	0	0.260979	97.9784	100 - 18.1 - 1.96 - 0.158	Hexadecasphinganine		274.274	1	12.7195
12.72_274.2741m/z	CSID9251754	M+H	C16H35NO2	39.5	0	0.260979	97.9784	100 - 18.1 - 1.96 - 0.158	2-aminohexadecane-1,3-diol		274.274	1	12.7195
12.74_275.1997m/z	CSID163945	M+H	C18H26O2	37.3	0	-3.13464	90.3593	100 - 19.8 - 2.27 - 0.191	4-Isopropyl-1-methyl-2-[(2-methylbenzyl)oxy]-7-oxabicyclo[2.2.1]heptan		275.2	1	12.7367
12.74_275.1997m/z	CSID205635	M+H	C18H26O2	37.3	0	-3.13464	90.3593	100 - 19.8 - 2.27 - 0.191	Prenortestosterone		275.2	1	12.7367
12.74_275.1997m/z	CSID24604288	M+H	C18H26O2	37.3	0	-3.13464	90.3593	100 - 19.8 - 2.27 - 0.191	Methyl 4-[trans-4-(2-methyl-2-propanyl)cyclohexyl]benzoate		275.2	1	12.7367
12.74_275.1997m/z	CSID65328267	M+H	C18H26O2	37.3	0	-3.13464	90.3593	100 - 19.8 - 2.27 - 0.191	Ethyl 3-(3-isopropylcyclohexyl)benzoate		275.2	1	12.7367
12.74_275.1997m/z	CSID82843	M+H	C18H26O2	37.4	0.281	-3.13464	90.3593	100 - 19.8 - 2.27 - 0.191	cinmethylin		275.2	1	12.7367
12.74_275.1997m/z	CSID9520	M+H	C18H26O2	37.3	0	-3.13464	90.3593	100 - 19.8 - 2.27 - 0.191	Nandrolone		275.2	1	12.7367
12.74_331.1625m/z	CSID65328719	M+H	C20H19BN2O2	22.1	4.67	3.8753	10.4468	23.5 - 100 - 22.1 - 2.77 - 0.251	Methyl 3-(1H-naphtho[1,8-de][1,3,2]diazaborinin-2(3H)-yl)-3-phenylpropanoate		331.163	1	12.7367
12.74_363.1429m/z	CSID390606	M+H	C19H22O7	35.4	0	-2.63938	79.9665	100 - 21.1 - 3.55 - 0.436	Nagilactone C		363.143	1	12.7367
12.74_363.1429m/z	CSID391677	M+H	C19H22O7	35.9	2.45	-2.63938	79.9665	100 - 21.1 - 3.55 - 0.436	GIBBERELLIN A8-CATABOLITE		363.143	1	12.7367
12.74_363.1429m/z	CSID4444841	M+H	C19H22O7	35.4	0	-2.63938	79.9665	100 - 21.1 - 3.55 - 0.436	vernolide		363.143	1	12.7367
12.83_254.2105m/z	CSID28475328	M+H	C15H27NO2	36	0	-3.7217	84.1214	100 - 17 - 1.76 - 0.137	N-[(5-Methyl-3,4-hexadien-1-yl)oxy]octanamide		254.211	1	12.8338
12.85_175.0868m/z	CSID386	M+H	C10H10N2O	37.8	1.4	1.14636	88.8656	100 - 11.7 - 0.83	3-Indoleacetamide		175.087	1	12.851
12.85_175.0868m/z	CSID3881	M+H	C10H10N2O	37.5	0	1.14636	88.8656	100 - 11.7 - 0.83	Edaravone		175.087	1	12.851
12.85_175.0868m/z	CSID4522197	M+H	C10H10N2O	37.7	1.24	1.14636	88.8656	100 - 11.7 - 0.83	indole-3-acetaldoxime		175.087	1	12.851
12.92_233.0127m/z	CSID24868	M+H	C10H10Cl2O2	29.9	0	-1.35355	51.2877	100 - 11 - 64.9 - 7.1 - 10.8 - 1.16	chlorfenprop-methyl		233.013	1	12.9196
12.92_233.0127m/z	CSID32821727	M+H	C10H10Cl2O2	30.1	0.722	-1.35355	51.2877	100 - 11 - 64.9 - 7.1 - 10.8 - 1.16	5-(2,3-Dichloropropyl)-1,3-benzodioxole		233.013	1	12.9196
12.94_245.0790m/z	CSID65327937	M+H	C12H11F3O2	36.9	0	2.38877	87.4194	100 - 13.2 - 1.21	1,1,1-Trifluoro-2-(2-methoxyphenyl)-3,4-pentadien-2-ol		245.079	1	12.9367
12.94_307.0494m/z	CSID34958379	M+H	C14H11ClN2O4	33.6	0	4.56534	73.2532	100 - 16.2 - 34 - 5.35 - 0.667	vadadustat		307.049	1	12.9367
12.97_191.1181m/z	CSID132989	M+H	C11H14N2O	37.3	0	0.938228	87.8815	100 - 12.8 - 0.962	N-Methylserotonin		191.118	1	12.9653
12.97_191.1181m/z	CSID1518	M+H	C11H14N2O	37.3	0	0.938228	87.8815	100 - 12.8 - 0.962	2-Methyl-5-hydroxytryptamine		191.118	1	12.9653
12.97_191.1181m/z	CSID1767	M+H	C11H14N2O	37.3	0	0.938228	87.8815	100 - 12.8 - 0.962	5-Methoxytryptamine		191.118	1	12.9653
12.97_191.1181m/z	CSID19546433	M+H	C11H14N2O	37.3	0	0.938228	87.8815	100 - 12.8 - 0.962	4,4'-Dimethylaminorex		191.118	1	12.9653
12.97_191.1181m/z	CSID21030	M+H	C11H14N2O	37.3	0	0.938228	87.8815	100 - 12.8 - 0.962	7,11-Diazatricyclo[7.3.1.0~2,7~]trideca-2,4-dien-6-one		191.118	1	12.9653
12.97_191.1181m/z	CSID24771802	M+H	C11H14N2O	37.3	0	0.938228	87.8815	100 - 12.8 - 0.962	4-Amino-N-(3-buten-1-yl)benzamide		191.118	1	12.9653
12.98_183.0700m/z	CSID10178930	M+H	C8H16Cl2	30.3	0	-0.815007	52.6037	100 - 8.84 - 64.3 - 5.66 - 10.4 - 0.908	4,5-Dichlorooctane		183.07	1	12.9825
12.98_257.1904m/z	CSID199300	M+H	C18H24O	36.3	1.47	1.61337	81.9747	100 - 19.8 - 2.06 - 0.15	3-deoxyestradiol		257.19	1	12.9825
12.98_275.2005m/z	CSID163945	M+H	C18H26O2	38.6	0	-0.35324	93.4782	100 - 19.8 - 2.27 - 0.191	4-Isopropyl-1-methyl-2-[(2-methylbenzyl)oxy]-7-oxabicyclo[2.2.1]heptan		275.2	1	12.9825
12.98_275.2005m/z	CSID205635	M+H	C18H26O2	38.6	0	-0.35324	93.4782	100 - 19.8 - 2.27 - 0.191	Prenortestosterone		275.2	1	12.9825
12.98_275.2005m/z	CSID24604288	M+H	C18H26O2	38.6	0	-0.35324	93.4782	100 - 19.8 - 2.27 - 0.191	Methyl 4-[trans-4-(2-methyl-2-propanyl)cyclohexyl]benzoate		275.2	1	12.9825
12.98_275.2005m/z	CSID65328267	M+H	C18H26O2	38.6	0	-0.35324	93.4782	100 - 19.8 - 2.27 - 0.191	Ethyl 3-(3-isopropylcyclohexyl)benzoate		275.2	1	12.9825
12.98_275.2005m/z	CSID82843	M+H	C18H26O2	38.7	0.702	-0.35324	93.4782	100 - 19.8 - 2.27 - 0.191	cinmethylin		275.2	1	12.9825
12.98_275.2005m/z	CSID9520	M+H	C18H26O2	38.6	0	-0.35324	93.4782	100 - 19.8 - 2.27 - 0.191	Nandrolone		275.2	1	12.9825
13.00_331.1617m/z	CSID65328719	M+H	C20H19BN2O2	22.9	5.53	1.31	10.4468	23.5 - 100 - 22.1 - 2.77 - 0.251	Methyl 3-(1H-naphtho[1,8-de][1,3,2]diazaborinin-2(3H)-yl)-3-phenylpropanoate		331.162	1	12.9996
13.00_346.1228m/z	CSID30459	M+H	C15H24NO4PS	35.3	0	-2.56654	79.5002	100 - 17.8 - 6.84 - 0.994 - 0.137	ISOFENPHOS		346.123	1	12.9996
13.00_346.1228m/z	CSID4433	M+H	C17H19N3O3S	35	0	2.22605	77.4762	100 - 20.6 - 7.16 - 1.15 - 0.152	Omeprazole		346.123	1	12.9996
13.00_346.1228m/z	CSID7843323	M+H	C17H19N3O3S	35	0	2.22605	77.4762	100 - 20.6 - 7.16 - 1.15 - 0.152	Esomeprazole		346.123	1	12.9996
13.00_363.1708m/z	CSID14040	M+H	C20H27O4P	35.2	0	-3.17117	79.6329	100 - 22.1 - 3.15 - 0.336	OCTICIZER		363.171	1	12.9996
13.00_363.1708m/z	CSID4447590	M+H	C21H27ClO3	31.1	0	-3.65713	59.834	100 - 23.1 - 35.1 - 7.72 - 1.04 - 0.104	Chlormadinone		363.171	1	12.9996
13.18_351.2138m/z	CSID211649	M+H	C21H28F2O2	35.3	0	2.15606	79.1496	100 - 23.1 - 2.96 - 0.273	4,4-Difluoropregn-5-ene-3,20-dione		351.214	1	13.1825
13.20_333.1967m/z	CSID65328249	M+H	C22H24N2O	37.9	2.17	1.72733	89.4292	100 - 24.8 - 3.16 - 0.275	Allyl[(2E)-1-(1-methyl-2-oxocyclohexyl)-3-phenyl-2-propen-1-yl]malononitrile		333.197	1	13.1997
13.23_105.0701m/z	CSID7220	M+H	C8H8	43.7	21.1	1.74657	99.4024	100 - 8.74 - 0.336	Styrene		105.07	1	13.234
13.23_213.0674m/z	CSID25800339	M+H	C11H13ClO2	34	0	-1.53739	71.8025	100 - 12.1 - 33 - 3.95 - 0.349	Methyl 4-(2-chloropropyl)benzoate		213.067	1	13.234
13.23_281.1042m/z	CSID151052	M+H	C14H16ClN2O2	33.3	0	-3.20861	70.2297	100 - 16.1 - 33.6 - 5.28 - 0.528	Imiloxan hydrochloride		281.104	1	13.234
13.23_369.1716m/z	CSID12074	M+H	C19H28O5S	35.1	3.83	-3.97756	76.2146	100 - 21.9 - 7.82 - 1.33 - 0.197	Dehydroepiandrosterone sulfate		369.172	1	13.234
13.23_369.1716m/z	CSID52085249	M+H	C20H21FN4O2	35.4	0.152	-1.55746	78.9112	100 - 23.4 - 3.03 - 0.283	N-(1-Amino-3-methyl-1-oxo-2-butanyl)-1-(4-fluorobenzyl)-1H-indazole-3-carboxamide		369.172	1	13.234
13.23_369.1716m/z	CSID8104841	M+H	C23H20N4O	34.9	0	1.54713	76.6013	100 - 26.6 - 3.61 - 0.333	Sibopirdine		369.172	1	13.234
13.23_387.1802m/z	CSID243007	M+H	C22H26O6	39.6	0	0.0855439	98.2779	100 - 24.3 - 4.06 - 0.509	5-{[4-(3,4,5-trimethoxybenzyl)tetrahydrofuran-3-yl]methyl}-1,3-benzodioxole		387.18	1	13.234
13.23_387.1802m/z	CSID65896	M+H	C22H26O6	39.6	0	0.0855439	98.2779	100 - 24.3 - 4.06 - 0.509	(+)-Eudesmin		387.18	1	13.234
13.23_387.1802m/z	CSID9276244	M+H	C22H26O6	39.6	0	0.0855439	98.2779	100 - 24.3 - 4.06 - 0.509	burseran		387.18	1	13.234
13.23_409.1626m/z	CSID2338563	M+H	C19H25ClN4O4	34.7	0	-2.82282	77.0312	100 - 22.5 - 35.2 - 7.52 - 1.06 - 0.113	CLONIXIN LYSINE		409.163	1	13.234
13.23_409.1626m/z	CSID8222645	M+H	C19H25ClN4O4	34.7	0	-2.82282	77.0312	100 - 22.5 - 35.2 - 7.52 - 1.06 - 0.113	CLONIXIN LYSINE		409.163	1	13.234
13.23_409.1626m/z	CSID9135747	M+H	C24H24O6	38	0	-4.91759	95.7228	100 - 26.5 - 4.59 - 0.598	3,8,13-Trimethoxy-10,15-dihydro-5H-tribenzo[a,d,g][9]annulene-2,7,12-triol		409.163	1	13.234
13.23_425.1366m/z	CSID24604355	M+H	C23H24N2O2S2	39.2	2.59	3.23353	97.2507	100 - 27.6 - 13.1 - 2.84 - 0.629 - 0.102	(19E)-23-Ethynyl-2-oxa-10,11-dithia-18,19-diazatricyclo[19.3.1.1~4,8~]hexacosa-1(25),4(26),5,7,19,21,23-heptaen-17-one		425.137	1	13.234
13.23_445.2340m/z	CSID85084	M+H	C24H32N2O6	38.2	0	1.54743	93.0044	100 - 27.3 - 4.81 - 0.637	Dimetacrine bitartrate		445.234	1	13.234
13.23_474.2494m/z	CSID17512	M+H	C26H35NO7	34.4	0	1.55554	73.8118	100 - 29.2 - 5.54 - 0.788	Nafronyl oxalate		474.249	1	13.234
13.23_474.2494m/z	CSID20413	M+H	C26H35NO7	34.4	0	1.55554	73.8118	100 - 29.2 - 5.54 - 0.788	Alverine citrate		474.249	1	13.234
13.33_182.0098m/z	CSID11494	M+H	C8H7NS2	36.5	4.05	3.09319	82.3368	100 - 10.7 - 9.56 - 0.91 - 0.286	2-(Methylthio)benzothiazole		182.01	1	13.3311
13.33_258.0811m/z	CSID67219	M+H	C12H11N5S	30.6	0.169	1.1257	54.1006	100 - 15.7 - 5.68 - 0.728	2-Amino-6-(benzylthio)purine		258.081	1	13.3311
13.38_291.1950m/z	CSID151559	M+H	C18H26O3	35.9	0	-1.78257	81.5645	100 - 19.9 - 2.49 - 0.233	ML-236C		291.195	1	13.3826
13.38_291.1950m/z	CSID30790922	M+H	C18H26O3	35.9	0	-1.78257	81.5645	100 - 19.9 - 2.49 - 0.233	3-[(2E)-3,7-Dimethyl-2,6-octadien-1-yl]-5-methoxy-2-methyl-1,4-benzenediol		291.195	1	13.3826
13.38_291.1950m/z	CSID4511170	M+H	C18H26O3	35.9	0	-1.78257	81.5645	100 - 19.9 - 2.49 - 0.233	octinoxate		291.195	1	13.3826
13.38_291.1950m/z	CSID5293176	M+H	C18H26O3	36.4	2.72	-1.78257	81.5645	100 - 19.9 - 2.49 - 0.233	INOCOTERONE ACETATE		291.195	1	13.3826
13.38_291.1950m/z	CSID65328783	M+H	C18H26O3	35.9	0	-1.78257	81.5645	100 - 19.9 - 2.49 - 0.233	2-Cyclopentyl-2-{[(4-methoxybenzyl)oxy]methyl}-3-buten-1-ol		291.195	1	13.3826
13.38_299.1996m/z	CSID10128400	M+H	C20H26O2	37.2	2.73	-3.30616	87.038	100 - 22 - 2.72 - 0.243	3-Methoxy-5,10-seco-5,19-cycloandrosta-1(10),2,4-trien-17-one		299.2	1	13.3826
13.38_299.1996m/z	CSID10128418	M+H	C20H26O2	36.9	1.36	-3.30616	87.038	100 - 22 - 2.72 - 0.243	2,6-Dimethylhexestrol		299.2	1	13.3826
13.38_299.1996m/z	CSID200878	M+H	C20H26O2	38	6.83	-3.30616	87.038	100 - 22 - 2.72 - 0.243	3-Hydroxy-19-norpregna-1,3,5(10)-trien-20-one		299.2	1	13.3826
13.38_299.1996m/z	CSID222796	M+H	C20H26O2	37.3	3.53	-3.30616	87.038	100 - 22 - 2.72 - 0.243	1,2,3,4,4A,5,6,11,12,12A-DECAHYDRO-8-METHOXY-12A-METHYL-1-CHRYSENOL		299.2	1	13.3826
13.38_299.1996m/z	CSID5994	M+H	C20H26O2	37.7	5.46	-3.30616	87.038	100 - 22 - 2.72 - 0.243	Norethindrone		299.2	1	13.3826
13.38_299.1996m/z	CSID5995	M+H	C20H26O2	37.7	5.46	-3.30616	87.038	100 - 22 - 2.72 - 0.243	Norethynodrel		299.2	1	13.3826
13.38_299.1996m/z	CSID65326971	M+H	C20H26O2	36.6	0	-3.30616	87.038	100 - 22 - 2.72 - 0.243	1,3-Dimethoxy-5-(3-methyl-1-phenyl-3-pentanyl)benzene		299.2	1	13.3826
13.38_299.1996m/z	CSID79536280	M+H	C20H26O2	37	1.98	-3.30616	87.038	100 - 22 - 2.72 - 0.243	Methyl (2E)-3-(2-isobutyl-4-phenyl-1-cyclohexen-1-yl)acrylate		299.2	1	13.3826
13.38_299.1996m/z	CSID79536316	M+H	C20H26O2	37	1.98	-3.30616	87.038	100 - 22 - 2.72 - 0.243	Methyl (2E)-3-(2-butyl-4-phenyl-1-cyclohexen-1-yl)acrylate		299.2	1	13.3826
13.38_370.1362m/z	CSID10481986	M+H	C18H27BrNO2	27.4	0	-3.80461	41.2863	100 - 20.2 - 99.6 - 19.9 - 2.3 - 0.195	Delsym		370.136	1	13.3826
13.38_370.1362m/z	CSID3240	M+H	C17H18F3N3O3	35.6	0	-2.95126	81.6247	100 - 19.8 - 2.48 - 0.232	Fleroxacin		370.136	1	13.3826
13.38_370.1362m/z	CSID451319	M+H	C18H28BrNO2	27.4	0	-3.80461	41.2815	100 - 20.2 - 99.6 - 19.9 - 2.3 - 0.196	3-Methoxy-17-methylmorphinan hydrobromide hydrate		370.136	1	13.3826
13.38_374.1660m/z	CSID7983538	M+H	C24H24NOP	34.8	0	-2.14761	76.58	100 - 26.6 - 3.61 - 0.333	(S)-iPr-PHOX		374.166	1	13.3826
13.70_311.1854m/z	CSID161498	M+H	C17H26O5	39.2	6.3	0.289249	90.0948	100 - 18.9 - 2.71 - 0.288	Botrydial		311.185	1	13.6969
13.70_311.1854m/z	CSID32619021	M+H	C18H22N4O	37.5	0	-4.02116	92.1982	100 - 21.2 - 2.35 - 0.181	1-(2,2′-Bipyridin-5-ylmethyl)-3-cyclohexylurea		311.185	1	13.6969
13.70_311.1854m/z	CSID65325954	M+H	C17H26O5	38	0.0862	0.289249	90.0948	100 - 18.9 - 2.71 - 0.288	Diethyl [(1-methyl-3-oxocyclobutyl)methyl](2-methyl-2-propen-1-yl)malonate		311.185	1	13.6969
13.70_311.1854m/z	CSID65326949	M+H	C17H26O5	37.9	0	0.289249	90.0948	100 - 18.9 - 2.71 - 0.288	Diethyl 1,5-dimethyl-7-oxobicyclo[3.3.1]nonane-3,3-dicarboxylate		311.185	1	13.6969
13.70_381.1525m/z	CSID9785354	M+H	C15H20N6O6	38.3	0	2.10277	94.1541	100 - 18.9 - 2.92 - 0.328	Trabodenoson		381.153	1	13.6969
13.71_301.2162m/z	CSID10128435	M+H	C20H28O2	39.4	0	-0.0703383	96.949	100 - 22 - 2.72 - 0.244	A-Norpregn-3(5)-ene-2,20-dione		301.216	1	13.7141
13.71_301.2162m/z	CSID10128448	M+H	C20H28O2	39.4	0.217	-0.0703383	96.949	100 - 22 - 2.72 - 0.244	17β-Hydroxy-7α-methylandrost-1,4-diene-3-one		301.216	1	13.7141
13.71_301.2162m/z	CSID10392840	M+H	C20H28O2	39.4	0	-0.0703383	96.949	100 - 22 - 2.72 - 0.244	11-cis-3-Hydroxyretinal		301.216	1	13.7141
13.71_301.2162m/z	CSID118802	M+H	C20H28O2	40	3.32	-0.0703383	96.949	100 - 22 - 2.72 - 0.244	19-Nor-17α-pregn-5(10)-en-20-yne-3α,17β-diol		301.216	1	13.7141
13.71_301.2162m/z	CSID137206	M+H	C20H28O2	39.9	2.55	-0.0703383	96.949	100 - 22 - 2.72 - 0.244	spruceanol		301.216	1	13.7141
13.71_301.2162m/z	CSID14017	M+H	C20H28O2	40	3.32	-0.0703383	96.949	100 - 22 - 2.72 - 0.244	Etynodiol		301.216	1	13.7141
13.71_301.2162m/z	CSID191237	M+H	C20H28O2	39.6	1.15	-0.0703383	96.949	100 - 22 - 2.72 - 0.244	9-DEHYDROMETHYLTESTOSTERONE		301.216	1	13.7141
13.71_301.2162m/z	CSID197506	M+H	C20H28O2	39.4	0.217	-0.0703383	96.949	100 - 22 - 2.72 - 0.244	17α-Methyl-17β-hydroxyandrosta-4,6-dien-3-one		301.216	1	13.7141
13.71_301.2162m/z	CSID199224	M+H	C20H28O2	39.4	0	-0.0703383	96.949	100 - 22 - 2.72 - 0.244	19-Norprogesterone		301.216	1	13.7141
13.71_301.2162m/z	CSID214242	M+H	C20H28O2	39.4	0.217	-0.0703383	96.949	100 - 22 - 2.72 - 0.244	17β-Hydroxy-2-methylandrost-1,4-dien-3-one		301.216	1	13.7141
13.71_301.2162m/z	CSID21866020	M+H	C20H28O2	39.4	0	-0.0703383	96.949	100 - 22 - 2.72 - 0.244	(3S,11cis)-3-Hydroxyretinal		301.216	1	13.7141
13.71_301.2162m/z	CSID21866021	M+H	C20H28O2	39.4	0	-0.0703383	96.949	100 - 22 - 2.72 - 0.244	(3R)-3-Hydroxyretinal		301.216	1	13.7141
13.71_301.2162m/z	CSID21866022	M+H	C20H28O2	39.4	0	-0.0703383	96.949	100 - 22 - 2.72 - 0.244	(3S)-3-Hydroxyretinal		301.216	1	13.7141
13.71_301.2162m/z	CSID222461	M+H	C20H28O2	39.4	0	-0.0703383	96.949	100 - 22 - 2.72 - 0.244	19-Norpregn-5(10)-en-20-yne-3,17-diol		301.216	1	13.7141
13.71_301.2162m/z	CSID242417	M+H	C20H28O2	39.4	0	-0.0703383	96.949	100 - 22 - 2.72 - 0.244	12-Hydroxyabieta-8(14),9(11),12-trien-7-one		301.216	1	13.7141
13.71_301.2162m/z	CSID28533054	M+H	C20H28O2	39.4	0	-0.0703383	96.949	100 - 22 - 2.72 - 0.244	(3R,11cis)-3-Hydroxyretinal		301.216	1	13.7141
13.71_301.2162m/z	CSID291936	M+H	C20H28O2	39.4	0	-0.0703383	96.949	100 - 22 - 2.72 - 0.244	13-Methyl-14-vinylpodocarpa-8(14),9(11),12-triene-3,12-diol		301.216	1	13.7141
13.71_301.2162m/z	CSID392618	M+H	C20H28O2	39.4	0	-0.0703383	96.949	100 - 22 - 2.72 - 0.244	Tretinoin		301.216	1	13.7141
13.71_301.2162m/z	CSID395778	M+H	C20H28O2	39.4	0	-0.0703383	96.949	100 - 22 - 2.72 - 0.244	Alitretinoin		301.216	1	13.7141
13.71_301.2162m/z	CSID4445539	M+H	C20H28O2	39.4	0	-0.0703383	96.949	100 - 22 - 2.72 - 0.244	Isotretinoin		301.216	1	13.7141
13.71_301.2162m/z	CSID4451124	M+H	C20H28O2	40.4	5.01	-0.0703383	96.949	100 - 22 - 2.72 - 0.244	4-Oxoretinol		301.216	1	13.7141
13.71_301.2162m/z	CSID4719909	M+H	C20H28O2	39.4	0	-0.0703383	96.949	100 - 22 - 2.72 - 0.244	3-Hydroxyretinal		301.216	1	13.7141
13.71_301.2162m/z	CSID54575	M+H	C20H28O2	39.4	0	-0.0703383	96.949	100 - 22 - 2.72 - 0.244	tebufelone		301.216	1	13.7141
13.71_301.2162m/z	CSID6061	M+H	C20H28O2	39.4	0.217	-0.0703383	96.949	100 - 22 - 2.72 - 0.244	Metandienone		301.216	1	13.7141
13.71_301.2162m/z	CSID85184	M+H	C20H28O2	39.6	0.957	-0.0703383	96.949	100 - 22 - 2.72 - 0.244	Dehydroabietate		301.216	1	13.7141
13.71_357.1761m/z	CSID65328706	M+H	C22H21BN2O2	22.7	6.07	-2.20148	10.2744	23.4 - 100 - 24.2 - 3.25 - 0.313	Methyl 3-(1H-naphtho[1,8-de][1,3,2]diazaborinin-2(3H)-yl)-4-phenyl-4-pentenoate		357.176	1	13.7141
13.73_460.2142m/z	CSID8248446	M+H	C25H30FNO6	35.9	7.86	2.67106	74.8236	100 - 28 - 5 - 0.669	fluazacort		460.214	1	13.7312
13.75_175.0866m/z	CSID386	M+H	C10H10N2O	37.9	0.833	-0.0478381	88.8656	100 - 11.7 - 0.83	3-Indoleacetamide		175.087	1	13.7483
13.75_175.0866m/z	CSID3881	M+H	C10H10N2O	37.8	0.229	-0.0478381	88.8656	100 - 11.7 - 0.83	Edaravone		175.087	1	13.7483
13.75_175.0866m/z	CSID4522197	M+H	C10H10N2O	37.8	0	-0.0478381	88.8656	100 - 11.7 - 0.83	indole-3-acetaldoxime		175.087	1	13.7483
13.75_291.1952m/z	CSID151559	M+H	C18H26O3	36.2	0.841	-1.02321	81.5645	100 - 19.9 - 2.49 - 0.233	ML-236C		291.195	1	13.7483
13.75_291.1952m/z	CSID30790922	M+H	C18H26O3	36.1	0	-1.02321	81.5645	100 - 19.9 - 2.49 - 0.233	3-[(2E)-3,7-Dimethyl-2,6-octadien-1-yl]-5-methoxy-2-methyl-1,4-benzenediol		291.195	1	13.7483
13.75_291.1952m/z	CSID4511170	M+H	C18H26O3	36.1	0	-1.02321	81.5645	100 - 19.9 - 2.49 - 0.233	octinoxate		291.195	1	13.7483
13.75_291.1952m/z	CSID5293176	M+H	C18H26O3	36.3	1.38	-1.02321	81.5645	100 - 19.9 - 2.49 - 0.233	INOCOTERONE ACETATE		291.195	1	13.7483
13.75_291.1952m/z	CSID65328783	M+H	C18H26O3	36.1	0	-1.02321	81.5645	100 - 19.9 - 2.49 - 0.233	2-Cyclopentyl-2-{[(4-methoxybenzyl)oxy]methyl}-3-buten-1-ol		291.195	1	13.7483
13.75_378.2639m/z	CSID390344	M+H	C22H35NO4	36.6	5.22	-0.00724242	77.5886	100 - 24.7 - 3.75 - 0.423	Karakoline		378.264	1	13.7483
13.77_299.1978m/z	CSID65328367	M+H	C15H26N2O4	33	0	4.40207	70.0795	100 - 17.4 - 2.25 - 0.216	N~6~-{[(4E)-4-Cycloocten-1-yloxy]carbonyl}lysine		299.198	1	13.7655
13.81_275.1911m/z	CSID73056	M+H	C18H27P	35.4	0	-4.51133	82.1433	100 - 19.8 - 1.85 - 0.109	Dicyclohexylphenylphosphine		275.191	1	13.8112
13.83_293.0707m/z	CSID34830	M+H	C10H17N2O4PS	35.7	0	-4.29853	83.7193	100 - 12.7 - 6.08 - 0.668	ETRIMFOS		293.071	1	13.8284
13.86_255.1747m/z	CSID200310	M+H	C18H22O	39.4	1.29	1.59003	97.6261	100 - 19.8 - 2.05 - 0.149	4-(4-Phenyl-3-hexanyl)phenol		255.175	1	13.8627
13.86_255.1747m/z	CSID4944974	M+H	C18H22O	39.5	1.64	1.59003	97.6261	100 - 19.8 - 2.05 - 0.149	3-(p-Methylbenzylidene)camphor		255.175	1	13.8627
13.86_255.1747m/z	CSID5671	M+H	C18H22O	39.8	3.51	1.59003	97.6261	100 - 19.8 - 2.05 - 0.149	3-deoxyestrone		255.175	1	13.8627
13.86_417.1594m/z	CSID4940798	M+H	C22H25ClN2O4	33.4	0	4.38773	72.1803	100 - 25 - 35.8 - 8.41 - 1.26 - 0.141	Nelezaprine maleate		417.159	1	13.8627
13.90_319.2252m/z	CSID129307236	M+H	C20H30O3	34.8	0	-4.91166	79.7952	100 - 22.1 - 2.94 - 0.291	Abieta-8(14),9(11),12-triene-11,12,20-triol		319.225	1	13.897
13.90_319.2252m/z	CSID129307432	M+H	C20H30O3	34.8	0	-4.91166	79.7952	100 - 22.1 - 2.94 - 0.291	3-{3-[(2E,4E,6Z,9Z)-2,4,6,9-Pentadecatetraen-1-yl]-2-oxiranyl}propanoic acid		319.225	1	13.897
13.90_319.2252m/z	CSID13364	M+H	C20H30O3	34.9	0.331	-4.91166	79.7952	100 - 22.1 - 2.94 - 0.291	11β-Hydroxy-17α-methyltestosterone		319.225	1	13.897
13.90_319.2252m/z	CSID140606	M+H	C20H30O3	34.8	0	-4.91166	79.7952	100 - 22.1 - 2.94 - 0.291	(5β,8α,9β,10α,13α,15α)-15-Hydroxykaur-16-en-18-oic acid		319.225	1	13.897
13.90_319.2252m/z	CSID163790	M+H	C20H30O3	35.1	1.3	-4.91166	79.7952	100 - 22.1 - 2.94 - 0.291	Ineketone		319.225	1	13.897
13.90_319.2252m/z	CSID17220772	M+H	C20H30O3	34.8	0	-4.91166	79.7952	100 - 22.1 - 2.94 - 0.291	17(18)-EpETE		319.225	1	13.897
13.90_319.2252m/z	CSID17220809	M+H	C20H30O3	34.9	0.353	-4.91166	79.7952	100 - 22.1 - 2.94 - 0.291	18R-HEPE		319.225	1	13.897
13.90_319.2252m/z	CSID17220815	M+H	C20H30O3	34.9	0.353	-4.91166	79.7952	100 - 22.1 - 2.94 - 0.291	18-HEPE		319.225	1	13.897
13.90_319.2252m/z	CSID198080	M+H	C20H30O3	34.9	0.331	-4.91166	79.7952	100 - 22.1 - 2.94 - 0.291	17β-Hydroxy-17-methyl-5α-androstane-3,11-dione		319.225	1	13.897
13.90_319.2252m/z	CSID211984	M+H	C20H30O3	34.9	0.348	-4.91166	79.7952	100 - 22.1 - 2.94 - 0.291	7α-Hydroxy-17α-methyltestosterone		319.225	1	13.897
13.90_319.2252m/z	CSID213326	M+H	C20H30O3	34.8	0	-4.91166	79.7952	100 - 22.1 - 2.94 - 0.291	16β-Methyl-D-homo-17a-oxa-5α-androstane-3,17-dione		319.225	1	13.897
13.90_319.2252m/z	CSID217187	M+H	C20H30O3	35.1	1.15	-4.91166	79.7952	100 - 22.1 - 2.94 - 0.291	17β-Hydroxy-16α-methoxy-androst-4-en-3-one		319.225	1	13.897
13.90_319.2252m/z	CSID217952	M+H	C20H30O3	35.1	1.35	-4.91166	79.7952	100 - 22.1 - 2.94 - 0.291	3-Methoxy-16-methyl-estra-2,5(10)-diene-16β,17β-diol		319.225	1	13.897
13.90_319.2252m/z	CSID220456	M+H	C20H30O3	34.9	0.331	-4.91166	79.7952	100 - 22.1 - 2.94 - 0.291	11β-Hydroxy-12α-methyltestosterone		319.225	1	13.897
13.90_319.2252m/z	CSID29763549	M+H	C20H30O3	34.8	0	-4.91166	79.7952	100 - 22.1 - 2.94 - 0.291	Methyl 13-oxo-13-phenyltridecanoate		319.225	1	13.897
13.90_319.2252m/z	CSID390575	M+H	C20H30O3	34.8	0	-4.91166	79.7952	100 - 22.1 - 2.94 - 0.291	Cyathin A3		319.225	1	13.897
13.90_319.2252m/z	CSID391681	M+H	C20H30O3	34.9	0.549	-4.91166	79.7952	100 - 22.1 - 2.94 - 0.291	(5β,7β,8α,9β,10α,13α)-7-Hydroxykaur-16-en-18-oic acid		319.225	1	13.897
13.90_319.2252m/z	CSID398979	M+H	C20H30O3	35.1	1.19	-4.91166	79.7952	100 - 22.1 - 2.94 - 0.291	steviol		319.225	1	13.897
13.90_319.2252m/z	CSID4264506	M+H	C20H30O3	34.8	0	-4.91166	79.7952	100 - 22.1 - 2.94 - 0.291	9-Hydroxy-8-(hydroxymethyl)-1-isopropyl-3a,5a-dimethyl-3,3a,4,5,5a,9,10,10a-octahydrocyclohepta[e]inden-6(2H)-one		319.225	1	13.897
13.90_319.2252m/z	CSID4264518	M+H	C20H30O3	34.8	0	-4.91166	79.7952	100 - 22.1 - 2.94 - 0.291	5,11-Dihydroxyrosa-8(14),15-dien-7-one		319.225	1	13.897
13.90_319.2252m/z	CSID4444074	M+H	C20H30O3	34.8	0	-4.91166	79.7952	100 - 22.1 - 2.94 - 0.291	Leukotriene A4		319.225	1	13.897
13.90_319.2252m/z	CSID4444165	M+H	C20H30O3	34.8	0	-4.91166	79.7952	100 - 22.1 - 2.94 - 0.291	4,5-Leukotriene A4		319.225	1	13.897
13.90_319.2252m/z	CSID4444287	M+H	C20H30O3	34.8	0	-4.91166	79.7952	100 - 22.1 - 2.94 - 0.291	15-oxoETE		319.225	1	13.897
13.90_319.2252m/z	CSID4445448	M+H	C20H30O3	34.8	0	-4.91166	79.7952	100 - 22.1 - 2.94 - 0.291	17R(18S)-EpETE		319.225	1	13.897
13.90_319.2252m/z	CSID4446283	M+H	C20H30O3	34.8	0	-4.91166	79.7952	100 - 22.1 - 2.94 - 0.291	5-oxo-eicosatetraenoic acid		319.225	1	13.897
13.90_319.2252m/z	CSID4446286	M+H	C20H30O3	34.8	0	-4.91166	79.7952	100 - 22.1 - 2.94 - 0.291	12-oxo-ETE		319.225	1	13.897
13.90_319.2252m/z	CSID4511071	M+H	C20H30O3	35.1	1.19	-4.91166	79.7952	100 - 22.1 - 2.94 - 0.291	4,5α-Dihydro-2-(hydroxymethylene)testosterone		319.225	1	13.897
13.90_319.2252m/z	CSID64884352	M+H	C20H30O3	34.8	0	-4.91166	79.7952	100 - 22.1 - 2.94 - 0.291	Leukotriene A4		319.225	1	13.897
13.90_319.2252m/z	CSID65047	M+H	C20H30O3	34.9	0.348	-4.91166	79.7952	100 - 22.1 - 2.94 - 0.291	oxymesterone		319.225	1	13.897
13.90_319.2252m/z	CSID65328858	M+H	C20H30O3	34.8	0	-4.91166	79.7952	100 - 22.1 - 2.94 - 0.291	(4E)-3-{[(4-Methoxybenzyl)oxy]methyl}-6-vinyl-4-nonen-1-ol		319.225	1	13.897
13.90_319.2252m/z	CSID92296	M+H	C20H30O3	34.9	0.331	-4.91166	79.7952	100 - 22.1 - 2.94 - 0.291	11α-Hydroxy-17α-methyltestosterone		319.225	1	13.897
13.90_319.2252m/z	CSID9316811	M+H	C20H30O3	34.8	0	-4.91166	79.7952	100 - 22.1 - 2.94 - 0.291	Galanolactone		319.225	1	13.897
14.05_183.0815m/z	CSID61202874	M+H	C10H11FO2	38.6	4.31	-0.587719	89.3033	100 - 11 - 0.96	Methyl 5-fluoro-2,4-dimethylbenzoate		183.081	1	14.0456
14.06_301.2167m/z	CSID10128435	M+H	C20H28O2	38.1	0	1.4994	92.5272	100 - 22 - 2.72 - 0.244	A-Norpregn-3(5)-ene-2,20-dione		301.217	1	14.0627
14.06_301.2167m/z	CSID10128448	M+H	C20H28O2	39	4.07	1.4994	92.5272	100 - 22 - 2.72 - 0.244	17β-Hydroxy-7α-methylandrost-1,4-diene-3-one		301.217	1	14.0627
14.06_301.2167m/z	CSID10392840	M+H	C20H28O2	38.3	0.763	1.4994	92.5272	100 - 22 - 2.72 - 0.244	11-cis-3-Hydroxyretinal		301.217	1	14.0627
14.06_301.2167m/z	CSID118802	M+H	C20H28O2	41.1	14.9	1.4994	92.5272	100 - 22 - 2.72 - 0.244	19-Nor-17α-pregn-5(10)-en-20-yne-3α,17β-diol		301.217	1	14.0627
14.06_301.2167m/z	CSID137206	M+H	C20H28O2	39.7	7.92	1.4994	92.5272	100 - 22 - 2.72 - 0.244	spruceanol		301.217	1	14.0627
14.06_301.2167m/z	CSID14017	M+H	C20H28O2	41.1	14.8	1.4994	92.5272	100 - 22 - 2.72 - 0.244	Etynodiol		301.217	1	14.0627
14.06_301.2167m/z	CSID191237	M+H	C20H28O2	39.3	5.79	1.4994	92.5272	100 - 22 - 2.72 - 0.244	9-DEHYDROMETHYLTESTOSTERONE		301.217	1	14.0627
14.06_301.2167m/z	CSID197506	M+H	C20H28O2	38.7	2.64	1.4994	92.5272	100 - 22 - 2.72 - 0.244	17α-Methyl-17β-hydroxyandrosta-4,6-dien-3-one		301.217	1	14.0627
14.06_301.2167m/z	CSID199224	M+H	C20H28O2	38.1	0	1.4994	92.5272	100 - 22 - 2.72 - 0.244	19-Norprogesterone		301.217	1	14.0627
14.06_301.2167m/z	CSID214242	M+H	C20H28O2	39.4	6.33	1.4994	92.5272	100 - 22 - 2.72 - 0.244	17β-Hydroxy-2-methylandrost-1,4-dien-3-one		301.217	1	14.0627
14.06_301.2167m/z	CSID21866020	M+H	C20H28O2	38.3	0.763	1.4994	92.5272	100 - 22 - 2.72 - 0.244	(3S,11cis)-3-Hydroxyretinal		301.217	1	14.0627
14.06_301.2167m/z	CSID21866021	M+H	C20H28O2	38.3	0.763	1.4994	92.5272	100 - 22 - 2.72 - 0.244	(3R)-3-Hydroxyretinal		301.217	1	14.0627
14.06_301.2167m/z	CSID21866022	M+H	C20H28O2	38.3	0.763	1.4994	92.5272	100 - 22 - 2.72 - 0.244	(3S)-3-Hydroxyretinal		301.217	1	14.0627
14.06_301.2167m/z	CSID222461	M+H	C20H28O2	38.1	0	1.4994	92.5272	100 - 22 - 2.72 - 0.244	19-Norpregn-5(10)-en-20-yne-3,17-diol		301.217	1	14.0627
14.06_301.2167m/z	CSID242417	M+H	C20H28O2	38.1	0	1.4994	92.5272	100 - 22 - 2.72 - 0.244	12-Hydroxyabieta-8(14),9(11),12-trien-7-one		301.217	1	14.0627
14.06_301.2167m/z	CSID28533054	M+H	C20H28O2	38.3	0.763	1.4994	92.5272	100 - 22 - 2.72 - 0.244	(3R,11cis)-3-Hydroxyretinal		301.217	1	14.0627
14.06_301.2167m/z	CSID291936	M+H	C20H28O2	38.1	0	1.4994	92.5272	100 - 22 - 2.72 - 0.244	13-Methyl-14-vinylpodocarpa-8(14),9(11),12-triene-3,12-diol		301.217	1	14.0627
14.06_301.2167m/z	CSID392618	M+H	C20H28O2	38.1	0	1.4994	92.5272	100 - 22 - 2.72 - 0.244	Tretinoin		301.217	1	14.0627
14.06_301.2167m/z	CSID395778	M+H	C20H28O2	38.1	0	1.4994	92.5272	100 - 22 - 2.72 - 0.244	Alitretinoin		301.217	1	14.0627
14.06_301.2167m/z	CSID4445539	M+H	C20H28O2	38.1	0	1.4994	92.5272	100 - 22 - 2.72 - 0.244	Isotretinoin		301.217	1	14.0627
14.06_301.2167m/z	CSID4451124	M+H	C20H28O2	41.1	15	1.4994	92.5272	100 - 22 - 2.72 - 0.244	4-Oxoretinol		301.217	1	14.0627
14.06_301.2167m/z	CSID4719909	M+H	C20H28O2	38.1	0	1.4994	92.5272	100 - 22 - 2.72 - 0.244	3-Hydroxyretinal		301.217	1	14.0627
14.06_301.2167m/z	CSID54575	M+H	C20H28O2	38.1	0	1.4994	92.5272	100 - 22 - 2.72 - 0.244	tebufelone		301.217	1	14.0627
14.06_301.2167m/z	CSID6061	M+H	C20H28O2	38.7	2.64	1.4994	92.5272	100 - 22 - 2.72 - 0.244	Metandienone		301.217	1	14.0627
14.06_301.2167m/z	CSID85184	M+H	C20H28O2	39.6	7.34	1.4994	92.5272	100 - 22 - 2.72 - 0.244	Dehydroabietate		301.217	1	14.0627
14.06_319.2268m/z	CSID129307236	M+H	C20H30O3	38.2	0	0.167932	90.9748	100 - 22.1 - 2.94 - 0.291	Abieta-8(14),9(11),12-triene-11,12,20-triol		319.227	1	14.0627
14.06_319.2268m/z	CSID129307432	M+H	C20H30O3	38.2	0	0.167932	90.9748	100 - 22.1 - 2.94 - 0.291	3-{3-[(2E,4E,6Z,9Z)-2,4,6,9-Pentadecatetraen-1-yl]-2-oxiranyl}propanoic acid		319.227	1	14.0627
14.06_319.2268m/z	CSID13364	M+H	C20H30O3	38.3	0.752	0.167932	90.9748	100 - 22.1 - 2.94 - 0.291	11β-Hydroxy-17α-methyltestosterone		319.227	1	14.0627
14.06_319.2268m/z	CSID140606	M+H	C20H30O3	38.2	0	0.167932	90.9748	100 - 22.1 - 2.94 - 0.291	(5β,8α,9β,10α,13α,15α)-15-Hydroxykaur-16-en-18-oic acid		319.227	1	14.0627
14.06_319.2268m/z	CSID163790	M+H	C20H30O3	38.7	2.85	0.167932	90.9748	100 - 22.1 - 2.94 - 0.291	Ineketone		319.227	1	14.0627
14.06_319.2268m/z	CSID17220772	M+H	C20H30O3	38.2	0	0.167932	90.9748	100 - 22.1 - 2.94 - 0.291	17(18)-EpETE		319.227	1	14.0627
14.06_319.2268m/z	CSID17220809	M+H	C20H30O3	38.4	1.04	0.167932	90.9748	100 - 22.1 - 2.94 - 0.291	18R-HEPE		319.227	1	14.0627
14.06_319.2268m/z	CSID17220815	M+H	C20H30O3	38.4	1.04	0.167932	90.9748	100 - 22.1 - 2.94 - 0.291	18-HEPE		319.227	1	14.0627
14.06_319.2268m/z	CSID198080	M+H	C20H30O3	38.2	0.384	0.167932	90.9748	100 - 22.1 - 2.94 - 0.291	17β-Hydroxy-17-methyl-5α-androstane-3,11-dione		319.227	1	14.0627
14.06_319.2268m/z	CSID211984	M+H	C20H30O3	38.3	0.772	0.167932	90.9748	100 - 22.1 - 2.94 - 0.291	7α-Hydroxy-17α-methyltestosterone		319.227	1	14.0627
14.06_319.2268m/z	CSID213326	M+H	C20H30O3	38.2	0	0.167932	90.9748	100 - 22.1 - 2.94 - 0.291	16β-Methyl-D-homo-17a-oxa-5α-androstane-3,17-dione		319.227	1	14.0627
14.06_319.2268m/z	CSID217187	M+H	C20H30O3	38.8	3.13	0.167932	90.9748	100 - 22.1 - 2.94 - 0.291	17β-Hydroxy-16α-methoxy-androst-4-en-3-one		319.227	1	14.0627
14.06_319.2268m/z	CSID217952	M+H	C20H30O3	38.7	2.76	0.167932	90.9748	100 - 22.1 - 2.94 - 0.291	3-Methoxy-16-methyl-estra-2,5(10)-diene-16β,17β-diol		319.227	1	14.0627
14.06_319.2268m/z	CSID220456	M+H	C20H30O3	38.3	0.752	0.167932	90.9748	100 - 22.1 - 2.94 - 0.291	11β-Hydroxy-12α-methyltestosterone		319.227	1	14.0627
14.06_319.2268m/z	CSID29763549	M+H	C20H30O3	38.2	0.374	0.167932	90.9748	100 - 22.1 - 2.94 - 0.291	Methyl 13-oxo-13-phenyltridecanoate		319.227	1	14.0627
14.06_319.2268m/z	CSID390575	M+H	C20H30O3	38.2	0	0.167932	90.9748	100 - 22.1 - 2.94 - 0.291	Cyathin A3		319.227	1	14.0627
14.06_319.2268m/z	CSID391681	M+H	C20H30O3	38.5	1.9	0.167932	90.9748	100 - 22.1 - 2.94 - 0.291	(5β,7β,8α,9β,10α,13α)-7-Hydroxykaur-16-en-18-oic acid		319.227	1	14.0627
14.06_319.2268m/z	CSID398979	M+H	C20H30O3	38.7	2.91	0.167932	90.9748	100 - 22.1 - 2.94 - 0.291	steviol		319.227	1	14.0627
14.06_319.2268m/z	CSID4264506	M+H	C20H30O3	38.2	0	0.167932	90.9748	100 - 22.1 - 2.94 - 0.291	9-Hydroxy-8-(hydroxymethyl)-1-isopropyl-3a,5a-dimethyl-3,3a,4,5,5a,9,10,10a-octahydrocyclohepta[e]inden-6(2H)-one		319.227	1	14.0627
14.06_319.2268m/z	CSID4264518	M+H	C20H30O3	38.2	0	0.167932	90.9748	100 - 22.1 - 2.94 - 0.291	5,11-Dihydroxyrosa-8(14),15-dien-7-one		319.227	1	14.0627
14.06_319.2268m/z	CSID4444074	M+H	C20H30O3	38.2	0	0.167932	90.9748	100 - 22.1 - 2.94 - 0.291	Leukotriene A4		319.227	1	14.0627
14.06_319.2268m/z	CSID4444165	M+H	C20H30O3	38.2	0	0.167932	90.9748	100 - 22.1 - 2.94 - 0.291	4,5-Leukotriene A4		319.227	1	14.0627
14.06_319.2268m/z	CSID4444287	M+H	C20H30O3	38.2	0	0.167932	90.9748	100 - 22.1 - 2.94 - 0.291	15-oxoETE		319.227	1	14.0627
14.06_319.2268m/z	CSID4445448	M+H	C20H30O3	38.2	0	0.167932	90.9748	100 - 22.1 - 2.94 - 0.291	17R(18S)-EpETE		319.227	1	14.0627
14.06_319.2268m/z	CSID4446283	M+H	C20H30O3	38.2	0	0.167932	90.9748	100 - 22.1 - 2.94 - 0.291	5-oxo-eicosatetraenoic acid		319.227	1	14.0627
14.06_319.2268m/z	CSID4446286	M+H	C20H30O3	38.2	0	0.167932	90.9748	100 - 22.1 - 2.94 - 0.291	12-oxo-ETE		319.227	1	14.0627
14.06_319.2268m/z	CSID4511071	M+H	C20H30O3	39.1	4.8	0.167932	90.9748	100 - 22.1 - 2.94 - 0.291	4,5α-Dihydro-2-(hydroxymethylene)testosterone		319.227	1	14.0627
14.06_319.2268m/z	CSID64884352	M+H	C20H30O3	38.2	0	0.167932	90.9748	100 - 22.1 - 2.94 - 0.291	Leukotriene A4		319.227	1	14.0627
14.06_319.2268m/z	CSID65047	M+H	C20H30O3	38.2	0.403	0.167932	90.9748	100 - 22.1 - 2.94 - 0.291	oxymesterone		319.227	1	14.0627
14.06_319.2268m/z	CSID65328858	M+H	C20H30O3	38.2	0.392	0.167932	90.9748	100 - 22.1 - 2.94 - 0.291	(4E)-3-{[(4-Methoxybenzyl)oxy]methyl}-6-vinyl-4-nonen-1-ol		319.227	1	14.0627
14.06_319.2268m/z	CSID92296	M+H	C20H30O3	38.3	0.752	0.167932	90.9748	100 - 22.1 - 2.94 - 0.291	11α-Hydroxy-17α-methyltestosterone		319.227	1	14.0627
14.06_319.2268m/z	CSID9316811	M+H	C20H30O3	38.2	0	0.167932	90.9748	100 - 22.1 - 2.94 - 0.291	Galanolactone		319.227	1	14.0627
14.06_375.1859m/z	CSID65327587	M+H	C27H22N2	38	0.518	0.926981	90.6474	100 - 30.2 - 4.4 - 0.411	1,1-Diphenyl-N-[(2E)-3-phenyl-1-(3-pyridinyl)-2-propen-1-yl]methanimine		375.186	1	14.0627
14.06_375.1859m/z	CSID65327588	M+H	C27H22N2	38	0.518	0.926981	90.6474	100 - 30.2 - 4.4 - 0.411	1,1-Diphenyl-N-[(2E)-3-phenyl-1-(2-pyridinyl)-2-propen-1-yl]methanimine		375.186	1	14.0627
14.06_390.1789m/z	CSID23898	M+H	C18H23N5O5	34.9	0	4.503	79.7411	100 - 21.7 - 3.28 - 0.372	Reproterol		390.179	1	14.0627
14.08_95.0853m/z	CSID124363	M+H	C7H10	39.6	18.4	-2.84282	82.8439	100 - 7.69 - 0.254	2-Methyl-1-hexen-3-yne		95.0853	1	14.0798
14.16_299.1977m/z	CSID65328367	M+H	C15H26N2O4	36.2	0	3.84335	85.3605	100 - 17.4 - 2.25 - 0.216	N~6~-{[(4E)-4-Cycloocten-1-yloxy]carbonyl}lysine		299.198	1	14.1599
14.18_318.1261m/z	CSID65328633	M+H	C18H20ClNO2	32	0	1.63478	61.7941	100 - 20.1 - 34.3 - 6.64 - 0.759	3-(4-Chlorophenyl)-N-ethyl-3-hydroxy-2-methyl-N-phenylpropanamide		318.126	1	14.177
14.18_318.1261m/z	CSID7840804	M+H	C16H19N3O2S	34.9	0	-3.22459	78.5025	100 - 19.5 - 6.73 - 1.03 - 0.126	N′-{(E)-[4-(Dimethylamino)phenyl]methylene}-4-methylbenzenesulfonohydrazide		318.126	1	14.177
14.19_168.0336m/z	CSID2005804	M+H	C5H5N5S	38.5	1.17	-1.7266	93.592	100 - 8.09 - 4.81 - 0.336	2-Amino-6-purinethiol		168.034	1	14.1942
14.36_319.2266m/z	CSID129307236	M+H	C20H30O3	38.6	0	-0.404866	93.3039	100 - 22.1 - 2.94 - 0.291	Abieta-8(14),9(11),12-triene-11,12,20-triol		319.227	1	14.3599
14.36_319.2266m/z	CSID129307432	M+H	C20H30O3	38.6	0	-0.404866	93.3039	100 - 22.1 - 2.94 - 0.291	3-{3-[(2E,4E,6Z,9Z)-2,4,6,9-Pentadecatetraen-1-yl]-2-oxiranyl}propanoic acid		319.227	1	14.3599
14.36_319.2266m/z	CSID13364	M+H	C20H30O3	38.6	0.392	-0.404866	93.3039	100 - 22.1 - 2.94 - 0.291	11β-Hydroxy-17α-methyltestosterone		319.227	1	14.3599
14.36_319.2266m/z	CSID140606	M+H	C20H30O3	38.6	0	-0.404866	93.3039	100 - 22.1 - 2.94 - 0.291	(5β,8α,9β,10α,13α,15α)-15-Hydroxykaur-16-en-18-oic acid		319.227	1	14.3599
14.36_319.2266m/z	CSID163790	M+H	C20H30O3	38.8	0.967	-0.404866	93.3039	100 - 22.1 - 2.94 - 0.291	Ineketone		319.227	1	14.3599
14.36_319.2266m/z	CSID17220772	M+H	C20H30O3	38.6	0	-0.404866	93.3039	100 - 22.1 - 2.94 - 0.291	17(18)-EpETE		319.227	1	14.3599
14.36_319.2266m/z	CSID17220809	M+H	C20H30O3	38.8	0.975	-0.404866	93.3039	100 - 22.1 - 2.94 - 0.291	18R-HEPE		319.227	1	14.3599
14.36_319.2266m/z	CSID17220815	M+H	C20H30O3	38.8	0.975	-0.404866	93.3039	100 - 22.1 - 2.94 - 0.291	18-HEPE		319.227	1	14.3599
14.36_319.2266m/z	CSID198080	M+H	C20H30O3	38.6	0.392	-0.404866	93.3039	100 - 22.1 - 2.94 - 0.291	17β-Hydroxy-17-methyl-5α-androstane-3,11-dione		319.227	1	14.3599
14.36_319.2266m/z	CSID211984	M+H	C20H30O3	38.6	0.412	-0.404866	93.3039	100 - 22.1 - 2.94 - 0.291	7α-Hydroxy-17α-methyltestosterone		319.227	1	14.3599
14.36_319.2266m/z	CSID213326	M+H	C20H30O3	38.6	0	-0.404866	93.3039	100 - 22.1 - 2.94 - 0.291	16β-Methyl-D-homo-17a-oxa-5α-androstane-3,17-dione		319.227	1	14.3599
14.36_319.2266m/z	CSID217187	M+H	C20H30O3	38.7	0.819	-0.404866	93.3039	100 - 22.1 - 2.94 - 0.291	17β-Hydroxy-16α-methoxy-androst-4-en-3-one		319.227	1	14.3599
14.36_319.2266m/z	CSID217952	M+H	C20H30O3	38.8	0.976	-0.404866	93.3039	100 - 22.1 - 2.94 - 0.291	3-Methoxy-16-methyl-estra-2,5(10)-diene-16β,17β-diol		319.227	1	14.3599
14.36_319.2266m/z	CSID220456	M+H	C20H30O3	38.6	0.392	-0.404866	93.3039	100 - 22.1 - 2.94 - 0.291	11β-Hydroxy-12α-methyltestosterone		319.227	1	14.3599
14.36_319.2266m/z	CSID29763549	M+H	C20H30O3	38.6	0	-0.404866	93.3039	100 - 22.1 - 2.94 - 0.291	Methyl 13-oxo-13-phenyltridecanoate		319.227	1	14.3599
14.36_319.2266m/z	CSID390575	M+H	C20H30O3	38.6	0	-0.404866	93.3039	100 - 22.1 - 2.94 - 0.291	Cyathin A3		319.227	1	14.3599
14.36_319.2266m/z	CSID391681	M+H	C20H30O3	38.7	0.569	-0.404866	93.3039	100 - 22.1 - 2.94 - 0.291	(5β,7β,8α,9β,10α,13α)-7-Hydroxykaur-16-en-18-oic acid		319.227	1	14.3599
14.36_319.2266m/z	CSID398979	M+H	C20H30O3	38.7	0.928	-0.404866	93.3039	100 - 22.1 - 2.94 - 0.291	steviol		319.227	1	14.3599
14.36_319.2266m/z	CSID4264506	M+H	C20H30O3	38.6	0	-0.404866	93.3039	100 - 22.1 - 2.94 - 0.291	9-Hydroxy-8-(hydroxymethyl)-1-isopropyl-3a,5a-dimethyl-3,3a,4,5,5a,9,10,10a-octahydrocyclohepta[e]inden-6(2H)-one		319.227	1	14.3599
14.36_319.2266m/z	CSID4264518	M+H	C20H30O3	38.6	0	-0.404866	93.3039	100 - 22.1 - 2.94 - 0.291	5,11-Dihydroxyrosa-8(14),15-dien-7-one		319.227	1	14.3599
14.36_319.2266m/z	CSID4444074	M+H	C20H30O3	38.6	0	-0.404866	93.3039	100 - 22.1 - 2.94 - 0.291	Leukotriene A4		319.227	1	14.3599
14.36_319.2266m/z	CSID4444165	M+H	C20H30O3	38.6	0	-0.404866	93.3039	100 - 22.1 - 2.94 - 0.291	4,5-Leukotriene A4		319.227	1	14.3599
14.36_319.2266m/z	CSID4444287	M+H	C20H30O3	38.6	0	-0.404866	93.3039	100 - 22.1 - 2.94 - 0.291	15-oxoETE		319.227	1	14.3599
14.36_319.2266m/z	CSID4445448	M+H	C20H30O3	38.6	0	-0.404866	93.3039	100 - 22.1 - 2.94 - 0.291	17R(18S)-EpETE		319.227	1	14.3599
14.36_319.2266m/z	CSID4446283	M+H	C20H30O3	38.6	0	-0.404866	93.3039	100 - 22.1 - 2.94 - 0.291	5-oxo-eicosatetraenoic acid		319.227	1	14.3599
14.36_319.2266m/z	CSID4446286	M+H	C20H30O3	38.6	0	-0.404866	93.3039	100 - 22.1 - 2.94 - 0.291	12-oxo-ETE		319.227	1	14.3599
14.36_319.2266m/z	CSID4511071	M+H	C20H30O3	39.1	2.55	-0.404866	93.3039	100 - 22.1 - 2.94 - 0.291	4,5α-Dihydro-2-(hydroxymethylene)testosterone		319.227	1	14.3599
14.36_319.2266m/z	CSID64884352	M+H	C20H30O3	38.6	0	-0.404866	93.3039	100 - 22.1 - 2.94 - 0.291	Leukotriene A4		319.227	1	14.3599
14.36_319.2266m/z	CSID65047	M+H	C20H30O3	38.6	0.412	-0.404866	93.3039	100 - 22.1 - 2.94 - 0.291	oxymesterone		319.227	1	14.3599
14.36_319.2266m/z	CSID65328858	M+H	C20H30O3	38.6	0	-0.404866	93.3039	100 - 22.1 - 2.94 - 0.291	(4E)-3-{[(4-Methoxybenzyl)oxy]methyl}-6-vinyl-4-nonen-1-ol		319.227	1	14.3599
14.36_319.2266m/z	CSID92296	M+H	C20H30O3	38.6	0.392	-0.404866	93.3039	100 - 22.1 - 2.94 - 0.291	11α-Hydroxy-17α-methyltestosterone		319.227	1	14.3599
14.36_319.2266m/z	CSID9316811	M+H	C20H30O3	38.6	0	-0.404866	93.3039	100 - 22.1 - 2.94 - 0.291	Galanolactone		319.227	1	14.3599
14.47_299.2005m/z	CSID10128400	M+H	C20H26O2	36.5	2.63	-0.0772183	80.0223	100 - 22 - 2.72 - 0.243	3-Methoxy-5,10-seco-5,19-cycloandrosta-1(10),2,4-trien-17-one		299.201	1	14.4742
14.47_299.2005m/z	CSID10128418	M+H	C20H26O2	36.4	1.87	-0.0772183	80.0223	100 - 22 - 2.72 - 0.243	2,6-Dimethylhexestrol		299.201	1	14.4742
14.47_299.2005m/z	CSID200878	M+H	C20H26O2	36.1	0.615	-0.0772183	80.0223	100 - 22 - 2.72 - 0.243	3-Hydroxy-19-norpregna-1,3,5(10)-trien-20-one		299.201	1	14.4742
14.47_299.2005m/z	CSID222796	M+H	C20H26O2	36.3	1.81	-0.0772183	80.0223	100 - 22 - 2.72 - 0.243	1,2,3,4,4A,5,6,11,12,12A-DECAHYDRO-8-METHOXY-12A-METHYL-1-CHRYSENOL		299.201	1	14.4742
14.47_299.2005m/z	CSID5994	M+H	C20H26O2	36.3	1.8	-0.0772183	80.0223	100 - 22 - 2.72 - 0.243	Norethindrone		299.201	1	14.4742
14.47_299.2005m/z	CSID5995	M+H	C20H26O2	36.3	1.8	-0.0772183	80.0223	100 - 22 - 2.72 - 0.243	Norethynodrel		299.201	1	14.4742
14.47_299.2005m/z	CSID65326971	M+H	C20H26O2	36.1	0.792	-0.0772183	80.0223	100 - 22 - 2.72 - 0.243	1,3-Dimethoxy-5-(3-methyl-1-phenyl-3-pentanyl)benzene		299.201	1	14.4742
14.47_299.2005m/z	CSID79536280	M+H	C20H26O2	36.4	1.85	-0.0772183	80.0223	100 - 22 - 2.72 - 0.243	Methyl (2E)-3-(2-isobutyl-4-phenyl-1-cyclohexen-1-yl)acrylate		299.201	1	14.4742
14.47_299.2005m/z	CSID79536316	M+H	C20H26O2	36.4	1.85	-0.0772183	80.0223	100 - 22 - 2.72 - 0.243	Methyl (2E)-3-(2-butyl-4-phenyl-1-cyclohexen-1-yl)acrylate		299.201	1	14.4742
14.47_373.1702m/z	CSID30791674	M+H	C15H24N4O7	35.5	0	-4.16048	82.2479	100 - 18.2 - 3.01 - 0.347	Clavamycin F		373.17	1	14.4742
14.49_256.0849m/z	CSID79536248	M+H	C14H9DF4	37.1	0	-2.20644	87.8996	100 - 15.2 - 1.08	4-[1,1,2,2-Tetrafluoro(~2~H)ethyl]biphenyl		256.085	1	14.4914
14.51_305.2103m/z	CSID10128404	M+H	C19H28O3	35.7	0.888	-2.68771	80.6749	100 - 21 - 2.71 - 0.261	16β,17β-Dihydroxy-16-methylestr-4-en-3-one		305.21	1	14.5085
14.51_305.2103m/z	CSID10128447	M+H	C19H28O3	35.6	0.27	-2.68771	80.6749	100 - 21 - 2.71 - 0.261	11α-Hydroxytestosterone		305.21	1	14.5085
14.51_305.2103m/z	CSID10128455	M+H	C19H28O3	35.6	0.471	-2.68771	80.6749	100 - 21 - 2.71 - 0.261	3β-Hydroxy-5α-androstane-7,17-dione		305.21	1	14.5085
14.51_305.2103m/z	CSID102866	M+H	C19H28O3	35.6	0.27	-2.68771	80.6749	100 - 21 - 2.71 - 0.261	11β-HYDROXYTESTOSTERONE		305.21	1	14.5085
14.51_305.2103m/z	CSID133064	M+H	C19H28O3	35.6	0.284	-2.68771	80.6749	100 - 21 - 2.71 - 0.261	19-hydroxytestosterone		305.21	1	14.5085
14.51_305.2103m/z	CSID141362	M+H	C19H28O3	35.5	0	-2.68771	80.6749	100 - 21 - 2.71 - 0.261	1,2,4,5-tetrahydrotestolactone		305.21	1	14.5085
14.51_305.2103m/z	CSID20001425	M+H	C19H28O3	35.6	0.284	-2.68771	80.6749	100 - 21 - 2.71 - 0.261	4β,5β-Epoxytestosterone		305.21	1	14.5085
14.51_305.2103m/z	CSID215690	M+H	C19H28O3	35.6	0.284	-2.68771	80.6749	100 - 21 - 2.71 - 0.261	17β-Hydroxy-5α-androstan-3,6-dione		305.21	1	14.5085
14.51_305.2103m/z	CSID216209	M+H	C19H28O3	35.5	0	-2.68771	80.6749	100 - 21 - 2.71 - 0.261	15-hydroxytestosterone		305.21	1	14.5085
14.51_305.2103m/z	CSID216460	M+H	C19H28O3	35.5	0	-2.68771	80.6749	100 - 21 - 2.71 - 0.261	14α,17β-Dihydroxyandrost-4-en-3-one		305.21	1	14.5085
14.51_305.2103m/z	CSID26567208	M+H	C19H28O3	35.5	0	-2.68771	80.6749	100 - 21 - 2.71 - 0.261	Methyl 4-undecanoylbenzoate		305.21	1	14.5085
14.51_305.2103m/z	CSID30791305	M+H	C19H28O3	35.6	0.284	-2.68771	80.6749	100 - 21 - 2.71 - 0.261	(7α,14β,17β)-7,17-Dihydroxyandrost-4-en-3-one		305.21	1	14.5085
14.51_305.2103m/z	CSID3876754	M+H	C19H28O3	35.5	0	-2.68771	80.6749	100 - 21 - 2.71 - 0.261	17-Hydroxy-4,5-epoxyandrostan-3-one		305.21	1	14.5085
14.51_305.2103m/z	CSID58963	M+H	C19H28O3	35.7	0.894	-2.68771	80.6749	100 - 21 - 2.71 - 0.261	7α-Hydroxy-DHEA		305.21	1	14.5085
14.51_305.2103m/z	CSID58987	M+H	C19H28O3	35.6	0.284	-2.68771	80.6749	100 - 21 - 2.71 - 0.261	6 beta hydroxy testosterone		305.21	1	14.5085
14.51_305.2103m/z	CSID58989	M+H	C19H28O3	35.6	0.475	-2.68771	80.6749	100 - 21 - 2.71 - 0.261	16α-Hydroxytestosterone		305.21	1	14.5085
14.51_305.2103m/z	CSID92021	M+H	C19H28O3	35.6	0.27	-2.68771	80.6749	100 - 21 - 2.71 - 0.261	11-KETOETIOCHOLANOLONE		305.21	1	14.5085
14.51_305.2103m/z	CSID92167	M+H	C19H28O3	35.6	0.27	-2.68771	80.6749	100 - 21 - 2.71 - 0.261	11-Oxoandrosterone		305.21	1	14.5085
14.51_305.2103m/z	CSID92168	M+H	C19H28O3	35.6	0.693	-2.68771	80.6749	100 - 21 - 2.71 - 0.261	16a-Hydroxydehydroisoandrosterone		305.21	1	14.5085
14.53_323.2181m/z	CSID65327403	M+H	C21H27BO2	21.8	0	1.36447	10.4118	23.5 - 100 - 22.5 - 2.86 - 0.263	4,4,5,5-Tetramethyl-2-[2-(2-naphthyl)-4-penten-1-yl]-1,3,2-dioxaborolane		323.218	1	14.5257
14.53_323.2181m/z	CSID65327412	M+H	C21H27BO2	21.8	0	1.36447	10.4118	23.5 - 100 - 22.5 - 2.86 - 0.263	4,4,5,5-Tetramethyl-2-[2-(1-naphthyl)-4-penten-1-yl]-1,3,2-dioxaborolane		323.218	1	14.5257
14.53_324.2166m/z	CSID129307545	M+H	C18H29NO4	35.9	0	-1.10726	81.0466	100 - 20.3 - 2.78 - 0.286	N-({3-Oxo-2-[(2Z)-2-penten-1-yl]cyclopentyl}acetyl)isoleucine		324.217	1	14.5257
14.53_324.2166m/z	CSID16735883	M+H	C18H29NO4	35.9	0	-1.10726	81.0466	100 - 20.3 - 2.78 - 0.286	Lycofawcine		324.217	1	14.5257
14.53_324.2166m/z	CSID4593720	M+H	C18H29NO4	35.9	0	-1.10726	81.0466	100 - 20.3 - 2.78 - 0.286	(?)-Jasmonoyl-L-isoleucine		324.217	1	14.5257
14.53_324.2166m/z	CSID63255	M+H	C18H29NO4	36.5	2.77	-1.10726	81.0466	100 - 20.3 - 2.78 - 0.286	guaiapate		324.217	1	14.5257
14.53_324.2166m/z	CSID79536289	M+H	C18H29NO4	35.9	0	-1.10726	81.0466	100 - 20.3 - 2.78 - 0.286	2-Methyl-2-propanyl 5-butyl-4-[(1E)-3-methoxy-3-oxo-1-propen-1-yl]-3,6-dihydro-1(2H)-pyridinecarboxylate		324.217	1	14.5257
14.54_133.0652m/z	CSID11488	M+H	C9H8O	38.1	3.89	3.25632	90.4948	100 - 9.86 - 0.639	2-Indanone		133.065	1	14.5428
14.54_133.0652m/z	CSID219872	M+H	C9H8O	37.3	0	3.25632	90.4948	100 - 9.86 - 0.639	4-Ethynylanisole		133.065	1	14.5428
14.54_133.0652m/z	CSID36033	M+H	C9H8O	38	3.55	3.25632	90.4948	100 - 9.86 - 0.639	3-Vinylbenzaldehyde		133.065	1	14.5428
14.54_133.0652m/z	CSID553117	M+H	C9H8O	38.2	4.58	3.25632	90.4948	100 - 9.86 - 0.639	Cinnamaldehyde		133.065	1	14.5428
14.54_133.0652m/z	CSID6479	M+H	C9H8O	38.1	3.89	3.25632	90.4948	100 - 9.86 - 0.639	1-Indanone		133.065	1	14.5428
14.54_133.0652m/z	CSID9890	M+H	C9H8O	38.2	4.58	3.25632	90.4948	100 - 9.86 - 0.639	Atropaldehyde		133.065	1	14.5428
14.54_292.2277m/z	CSID34369	M+H	C18H29NO2	35.8	0	2.00497	81.4346	100 - 20.2 - 2.35 - 0.201	Penbutolol		292.228	1	14.5428
14.54_292.2277m/z	CSID4562	M+H	C18H29NO2	35.8	0	2.00497	81.4346	100 - 20.2 - 2.35 - 0.201	l-Penbutolol		292.228	1	14.5428
14.58_140.1077m/z	CSID144350	M+H	C8H13NO	37.6	2.74	4.86261	91.0853	100 - 9.21 - 0.582	(S)-Supinidine		140.108	1	14.5771
14.58_140.1077m/z	CSID161818	M+H	C8H13NO	37.1	0	4.86261	91.0853	100 - 9.21 - 0.582	(±)-Supinidine		140.108	1	14.5771
14.58_140.1077m/z	CSID19574419	M+H	C8H13NO	37.1	0	4.86261	91.0853	100 - 9.21 - 0.582	Hexahydro-1(5H)-indolizinone		140.108	1	14.5771
14.58_140.1077m/z	CSID30791774	M+H	C8H13NO	37.1	0	4.86261	91.0853	100 - 9.21 - 0.582	1-Indolizidinone		140.108	1	14.5771
14.58_140.1077m/z	CSID57459767	M+H	C8H13NO	37.1	0	4.86261	91.0853	100 - 9.21 - 0.582	Hexahydro-1H-pyrrolizine-1-carbaldehyde		140.108	1	14.5771
14.58_140.1077m/z	CSID71370	M+H	C8H13NO	37.1	0	4.86261	91.0853	100 - 9.21 - 0.582	(±)-Tropinone		140.108	1	14.5771
14.59_69.0702m/z	CSID6309	M+H	C5H8	38	0	4.14244	94.6774	100 - 5.5 - 0.122	Isoprene		69.0702	1	14.5942
14.59_111.1170m/z	CSID15221	M+H	C8H14	39.8	8.72	1.27761	91.6127	100 - 8.81 - 0.342	4-Octyne		111.117	1	14.5942
14.59_111.1170m/z	CSID553642	M+H	C8H14	39.6	7.91	1.27761	91.6127	100 - 8.81 - 0.342	cis-Cyclooctene		111.117	1	14.5942
14.59_168.0333m/z	CSID2005804	M+H	C5H5N5S	38.3	1.43	-3.49118	94.1856	100 - 8.09 - 4.81 - 0.336	2-Amino-6-purinethiol		168.033	1	14.5942
14.59_318.1229m/z	CSID49073669	M+H	C13H27NSn	19.4	0	-3.03913	0.651399	2.85 - 0.419 - 1.96 - 1.28 - 42.8 - 28.8 - 74.8 - 35.9 - 100 - 14.4 - 14.6 - 2.04 - 17.1 - 2.51 - 0.172	sec-Butyl stannatrane		318.123	1	14.5942
14.59_431.0912m/z	CSID85434	M+H	C22H20Cl2N2O3	28.3	0.13	-2.8347	44.5732	100 - 24.9 - 67.5 - 16.3 - 12.5 - 2.78 - 0.386	benzofenap		431.091	1	14.5942
14.64_279.2326m/z	CSID224210	M+H	C18H30O2	37.9	0.737	2.73454	91.7959	100 - 19.9 - 2.28 - 0.193	5b-estran-3a,17b-diol		279.233	1	14.64
14.64_279.2326m/z	CSID4444436	M+H	C18H30O2	37.7	0	2.73454	91.7959	100 - 19.9 - 2.28 - 0.193	Gamma-Linolenic acid		279.233	1	14.64
14.64_279.2326m/z	CSID4444437	M+H	C18H30O2	37.8	0.69	2.73454	91.7959	100 - 19.9 - 2.28 - 0.193	Alpha-Linolenic acid		279.233	1	14.64
14.64_279.2326m/z	CSID4444492	M+H	C18H30O2	37.8	0.69	2.73454	91.7959	100 - 19.9 - 2.28 - 0.193	(9Z)-9-Octadecen-12-ynoic acid		279.233	1	14.64
14.64_279.2326m/z	CSID4444560	M+H	C18H30O2	37.8	0.671	2.73454	91.7959	100 - 19.9 - 2.28 - 0.193	Alpha-Eleostearic acid		279.233	1	14.64
14.64_279.2326m/z	CSID4444570	M+H	C18H30O2	37.8	0.671	2.73454	91.7959	100 - 19.9 - 2.28 - 0.193	Punicic acid		279.233	1	14.64
14.64_279.2326m/z	CSID79536282	M+H	C18H30O2	37.7	0	2.73454	91.7959	100 - 19.9 - 2.28 - 0.193	Methyl (2E)-3-[2-butyl-4-(2-methyl-2-propanyl)-1-cyclohexen-1-yl]acrylate		279.233	1	14.64
14.64_353.1994m/z	CSID2682	M+H	C22H26NO3+	34.6	0	3.98466	77.853	100 - 24.6 - 3.51 - 0.368	CLIDINIUM		353.199	1	14.64
14.64_415.2104m/z	CSID10203511	M+H	C24H30O6	34.6	0.251	-2.6981	75.9041	100 - 26.5 - 4.61 - 0.602	Eplerenone		415.21	1	14.64
14.64_415.2104m/z	CSID215387	M+H	C24H30O6	34.5	0	-2.6981	75.9041	100 - 26.5 - 4.61 - 0.602	Estra-1,3,5(10)-triene-3,6β,17β-triol triacetate		415.21	1	14.64
14.64_415.2104m/z	CSID215780	M+H	C24H30O6	34.5	0	-2.6981	75.9041	100 - 26.5 - 4.61 - 0.602	Estra-1,3,5(10)-triene-3,6α,17β-triol triacetate		415.21	1	14.64
14.64_415.2104m/z	CSID3683734	M+H	C24H30O6	34.5	0	-2.6981	75.9041	100 - 26.5 - 4.61 - 0.602	5,7,8-Trimethoxy-2,3-dimethyl-1-(2,4,5-trimethoxyphenyl)-1,2-dihydronaphthalene		415.21	1	14.64
14.64_415.2104m/z	CSID391201	M+H	C24H30O6	34.5	0	-2.6981	75.9041	100 - 26.5 - 4.61 - 0.602	Magnoshinin		415.21	1	14.64
14.67_95.0852m/z	CSID124363	M+H	C7H10	40.6	14.3	-3.50023	92.6437	100 - 7.69 - 0.254	2-Methyl-1-hexen-3-yne		95.0852	1	14.6743
14.81_301.2167m/z	CSID10128435	M+H	C20H28O2	37.8	0	1.53721	90.9376	100 - 22 - 2.72 - 0.244	A-Norpregn-3(5)-ene-2,20-dione		301.217	1	14.8057
14.81_301.2167m/z	CSID10128448	M+H	C20H28O2	38	1.05	1.53721	90.9376	100 - 22 - 2.72 - 0.244	17β-Hydroxy-7α-methylandrost-1,4-diene-3-one		301.217	1	14.8057
14.81_301.2167m/z	CSID10392840	M+H	C20H28O2	37.8	0	1.53721	90.9376	100 - 22 - 2.72 - 0.244	11-cis-3-Hydroxyretinal		301.217	1	14.8057
14.81_301.2167m/z	CSID118802	M+H	C20H28O2	39	5.75	1.53721	90.9376	100 - 22 - 2.72 - 0.244	19-Nor-17α-pregn-5(10)-en-20-yne-3α,17β-diol		301.217	1	14.8057
14.81_301.2167m/z	CSID137206	M+H	C20H28O2	38.3	2.51	1.53721	90.9376	100 - 22 - 2.72 - 0.244	spruceanol		301.217	1	14.8057
14.81_301.2167m/z	CSID14017	M+H	C20H28O2	39	5.75	1.53721	90.9376	100 - 22 - 2.72 - 0.244	Etynodiol		301.217	1	14.8057
14.81_301.2167m/z	CSID191237	M+H	C20H28O2	38.4	3.04	1.53721	90.9376	100 - 22 - 2.72 - 0.244	9-DEHYDROMETHYLTESTOSTERONE		301.217	1	14.8057
14.81_301.2167m/z	CSID197506	M+H	C20H28O2	38.1	1.61	1.53721	90.9376	100 - 22 - 2.72 - 0.244	17α-Methyl-17β-hydroxyandrosta-4,6-dien-3-one		301.217	1	14.8057
14.81_301.2167m/z	CSID199224	M+H	C20H28O2	37.8	0	1.53721	90.9376	100 - 22 - 2.72 - 0.244	19-Norprogesterone		301.217	1	14.8057
14.81_301.2167m/z	CSID214242	M+H	C20H28O2	38	1.05	1.53721	90.9376	100 - 22 - 2.72 - 0.244	17β-Hydroxy-2-methylandrost-1,4-dien-3-one		301.217	1	14.8057
14.81_301.2167m/z	CSID21866020	M+H	C20H28O2	37.8	0	1.53721	90.9376	100 - 22 - 2.72 - 0.244	(3S,11cis)-3-Hydroxyretinal		301.217	1	14.8057
14.81_301.2167m/z	CSID21866021	M+H	C20H28O2	37.8	0	1.53721	90.9376	100 - 22 - 2.72 - 0.244	(3R)-3-Hydroxyretinal		301.217	1	14.8057
14.81_301.2167m/z	CSID21866022	M+H	C20H28O2	37.8	0	1.53721	90.9376	100 - 22 - 2.72 - 0.244	(3S)-3-Hydroxyretinal		301.217	1	14.8057
14.81_301.2167m/z	CSID222461	M+H	C20H28O2	37.8	0	1.53721	90.9376	100 - 22 - 2.72 - 0.244	19-Norpregn-5(10)-en-20-yne-3,17-diol		301.217	1	14.8057
14.81_301.2167m/z	CSID242417	M+H	C20H28O2	37.8	0	1.53721	90.9376	100 - 22 - 2.72 - 0.244	12-Hydroxyabieta-8(14),9(11),12-trien-7-one		301.217	1	14.8057
14.81_301.2167m/z	CSID28533054	M+H	C20H28O2	37.8	0	1.53721	90.9376	100 - 22 - 2.72 - 0.244	(3R,11cis)-3-Hydroxyretinal		301.217	1	14.8057
14.81_301.2167m/z	CSID291936	M+H	C20H28O2	37.8	0	1.53721	90.9376	100 - 22 - 2.72 - 0.244	13-Methyl-14-vinylpodocarpa-8(14),9(11),12-triene-3,12-diol		301.217	1	14.8057
14.81_301.2167m/z	CSID392618	M+H	C20H28O2	37.8	0	1.53721	90.9376	100 - 22 - 2.72 - 0.244	Tretinoin		301.217	1	14.8057
14.81_301.2167m/z	CSID395778	M+H	C20H28O2	37.8	0	1.53721	90.9376	100 - 22 - 2.72 - 0.244	Alitretinoin		301.217	1	14.8057
14.81_301.2167m/z	CSID4445539	M+H	C20H28O2	37.8	0	1.53721	90.9376	100 - 22 - 2.72 - 0.244	Isotretinoin		301.217	1	14.8057
14.81_301.2167m/z	CSID4451124	M+H	C20H28O2	39.1	6.65	1.53721	90.9376	100 - 22 - 2.72 - 0.244	4-Oxoretinol		301.217	1	14.8057
14.81_301.2167m/z	CSID4719909	M+H	C20H28O2	37.8	0	1.53721	90.9376	100 - 22 - 2.72 - 0.244	3-Hydroxyretinal		301.217	1	14.8057
14.81_301.2167m/z	CSID54575	M+H	C20H28O2	37.8	0	1.53721	90.9376	100 - 22 - 2.72 - 0.244	tebufelone		301.217	1	14.8057
14.81_301.2167m/z	CSID6061	M+H	C20H28O2	37.9	0.317	1.53721	90.9376	100 - 22 - 2.72 - 0.244	Metandienone		301.217	1	14.8057
14.81_301.2167m/z	CSID85184	M+H	C20H28O2	38.5	3.51	1.53721	90.9376	100 - 22 - 2.72 - 0.244	Dehydroabietate		301.217	1	14.8057
14.81_305.1736m/z	CSID168455	M+H	C14H20N6O2	35.7	0.505	4.96599	83.5628	100 - 17.6 - 1.88 - 0.149	2-Amino-4-{6-[(3-methyl-2-buten-1-yl)amino]-3H-purin-3-yl}butanoic acid		305.174	1	14.8057
14.81_305.1736m/z	CSID30778563	M+H	C18H24O4	35.4	0	-3.86142	81.3888	100 - 19.9 - 2.7 - 0.274	2-[(2E)-3,7-Dimethyl-2,6-octadien-1-yl]-5-hydroxy-6-methoxy-3-methyl-1,4-benzoquinone		305.174	1	14.8057
14.81_305.1736m/z	CSID30778568	M+H	C18H24O4	35.4	0	-3.86142	81.3888	100 - 19.9 - 2.7 - 0.274	3-[(2E)-3,7-Dimethyl-2,6-octadien-1-yl]-4-hydroxy-5-methoxybenzoic acid		305.174	1	14.8057
14.81_305.1736m/z	CSID9997508	M+H	C18H24O4	35.4	0.229	-3.86142	81.3888	100 - 19.9 - 2.7 - 0.274	prosolanapyrone II		305.174	1	14.8057
14.82_273.1800m/z	CSID30774135	M+H	C13H24N2O4	36.3	0	-3.34896	85.2554	100 - 15.2 - 1.9 - 0.172	1-tert-Butyl 3-ethyl 1,4-diazepane-1,3-dicarboxylate		273.18	1	14.8229
14.82_273.1800m/z	CSID65326894	M+H	C13H24N2O4	36.3	0	-3.34896	85.2554	100 - 15.2 - 1.9 - 0.172	(3-Isobutyl-5-methoxy-1,2-oxazolidin-5-yl)(4-morpholinyl)methanone		273.18	1	14.8229
14.87_89.9401m/z	CSID82623	M+H	FeHO2	21.4	6.44	2.16339	3.13545	6.37 - 0 - 100 - 2.4 - 0.72	Goethite		89.9401	1	14.8743
14.87_293.2084m/z	CSID65328030	M+H	C17H26BFO2	22	0	0.436916	10.7603	23.7 - 100 - 18.4 - 2.02 - 0.164	2-[2-(4-Fluorophenyl)-3-methyl-2-butanyl]-4,4,5,5-tetramethyl-1,3,2-dioxaborolane		293.208	1	14.8743
14.89_394.2027m/z	CSID14240	M+H	C24H27NO4	34.3	0	3.69228	76.0123	100 - 26.8 - 4.27 - 0.503	Tylocrebrine		394.203	1	14.8915
14.89_394.2027m/z	CSID22528	M+H	C24H27NO4	34.3	0	3.69228	76.0123	100 - 26.8 - 4.27 - 0.503	DIPHENHYDRAMINE SALICYLATE		394.203	1	14.8915
14.89_394.2027m/z	CSID391184	M+H	C24H27NO4	34.3	0	3.69228	76.0123	100 - 26.8 - 4.27 - 0.503	(?)-Tylocrebrine		394.203	1	14.8915
14.89_394.2027m/z	CSID4266625	M+H	C24H27NO4	34.3	0	3.69228	76.0123	100 - 26.8 - 4.27 - 0.503	tylophorine		394.203	1	14.8915
14.89_394.2027m/z	CSID83161	M+H	C24H27NO4	34.3	0	3.69228	76.0123	100 - 26.8 - 4.27 - 0.503	tylophorine		394.203	1	14.8915
14.91_299.1962m/z	CSID65328367	M+H	C15H26N2O4	35.8	0	-1.10611	80.5062	100 - 17.4 - 2.25 - 0.216	N~6~-{[(4E)-4-Cycloocten-1-yloxy]carbonyl}lysine		299.196	1	14.9086
15.02_102.0918m/z	CSID10467	M+H	C5H11NO	37.8	0	4.57646	94.0825	100 - 5.94 - 0.352	Isovaleramide		102.092	1	15.0229
15.02_102.0918m/z	CSID11795	M+H	C5H11NO	37.8	0	4.57646	94.0825	100 - 5.94 - 0.352	Valeramide		102.092	1	15.0229
15.02_102.0918m/z	CSID221996	M+H	C5H11NO	37.8	0	4.57646	94.0825	100 - 5.94 - 0.352	Tetrahydrofurfurylamine		102.092	1	15.0229
15.02_102.0918m/z	CSID30790791	M+H	C5H11NO	37.8	0	4.57646	94.0825	100 - 5.94 - 0.352	(1Z,2S)-2-methylbutanal oxime		102.092	1	15.0229
15.02_102.0918m/z	CSID30790998	M+H	C5H11NO	37.8	0	4.57646	94.0825	100 - 5.94 - 0.352	(1E,2S)-2-methylbutanal oxime		102.092	1	15.0229
15.02_102.0918m/z	CSID391343	M+H	C5H11NO	37.8	0	4.57646	94.0825	100 - 5.94 - 0.352	4-Methylaminobutanal		102.092	1	15.0229
15.02_102.0918m/z	CSID391944	M+H	C5H11NO	37.8	0	4.57646	94.0825	100 - 5.94 - 0.352	5-Aminopentanal		102.092	1	15.0229
15.02_102.0918m/z	CSID4512713	M+H	C5H11NO	37.8	0	4.57646	94.0825	100 - 5.94 - 0.352	(1E)-3-Methylbutanal oxime		102.092	1	15.0229
15.02_102.0918m/z	CSID4515244	M+H	C5H11NO	37.8	0	4.57646	94.0825	100 - 5.94 - 0.352	(Z)-2-methylbutanal oxime		102.092	1	15.0229
15.02_102.0918m/z	CSID4515321	M+H	C5H11NO	37.8	0	4.57646	94.0825	100 - 5.94 - 0.352	(E)-2-methylbutanal oxime		102.092	1	15.0229
15.02_102.0918m/z	CSID454744	M+H	C5H11NO	37.8	0	4.57646	94.0825	100 - 5.94 - 0.352	N-Ethylpropanamide		102.092	1	15.0229
15.02_102.0918m/z	CSID7827492	M+H	C5H11NO	37.8	0	4.57646	94.0825	100 - 5.94 - 0.352	2-Methylpropanal O-methyloxime		102.092	1	15.0229
15.02_136.9314m/z	CSID22849	M+H	CaHO4P	38.8	0	1.78615	96.0174	100 - 0.164 - 1.49 - 0.141 - 2.16 - 0 - 0 - 0 - 0.193	Dicalcium phosphate		136.931	1	15.0229
15.04_183.1172m/z	CSID31436	M+H	C14H14	36.6	0	2.29581	85.9165	100 - 15.3 - 1.09	2,3-Dimethylbiphenyl		183.117	1	15.0401
15.04_183.1172m/z	CSID7364	M+H	C14H14	37	1.6	2.29581	85.9165	100 - 15.3 - 1.09	Bibenzyl		183.117	1	15.0401
15.04_183.1172m/z	CSID78418	M+H	C14H14	36.6	0	2.29581	85.9165	100 - 15.3 - 1.09	3,5-Dimethylbiphenyl		183.117	1	15.0401
15.04_183.1172m/z	CSID8233725	M+H	C14H14	36.6	0	2.29581	85.9165	100 - 15.3 - 1.09	1-(3-Buten-2-yl)naphthalene		183.117	1	15.0401
15.04_183.1172m/z	CSID8324555	M+H	C14H14	36.6	0	2.29581	85.9165	100 - 15.3 - 1.09	1-[(1E)-1-Buten-1-yl]naphthalene		183.117	1	15.0401
15.06_399.2530m/z	CSID10128381	M+H	C25H34O4	37.5	0	0.124872	87.8111	100 - 27.6 - 4.48 - 0.537	17-Propylestra-1,3,5(10)-triene-3,17β-diol diacetate		399.253	1	15.0572
15.06_399.2530m/z	CSID193475	M+H	C25H34O4	37.5	0	0.124872	87.8111	100 - 27.6 - 4.48 - 0.537	5,16,20-Pregnatriene-3β,20-diol diacetate		399.253	1	15.0572
15.06_399.2530m/z	CSID65328309	M+H	C25H34O4	37.6	0.415	0.124872	87.8111	100 - 27.6 - 4.48 - 0.537	5-Methyl 1-(2,2,4,4-tetramethyl-3-pentanyl) 2-methyl-4-[(2E)-3-phenyl-2-propen-1-yl]-2,3-pentadienedioate		399.253	1	15.0572
15.06_399.2530m/z	CSID65328314	M+H	C25H34O4	37.6	0.152	0.124872	87.8111	100 - 27.6 - 4.48 - 0.537	5-Methyl 1-(2,2,4,4-tetramethyl-3-pentanyl) 2-allyl-4-benzyl-2,3-pentadienedioate		399.253	1	15.0572
15.06_399.2530m/z	CSID8584022	M+H	C25H34O4	37.5	0	0.124872	87.8111	100 - 27.6 - 4.48 - 0.537	Methynodiol diacetate		399.253	1	15.0572
15.07_381.2422m/z	CSID35146	M+H	C25H32O3	35	0.18	-0.499154	75.6105	100 - 27.5 - 4.26 - 0.478	Nilestriol		381.242	1	15.0744
15.15_351.1899m/z	CSID150080	M+H	C18H26N2O5	35.1	0	-4.51639	80.5881	100 - 20.7 - 3.06 - 0.338	disofenin		351.19	1	15.1544
15.24_89.9401m/z	CSID82623	M+H	FeHO2	21.1	5.42	2.69427	3.13545	6.37 - 0 - 100 - 2.4 - 0.72	Goethite		89.9401	1	15.2401
15.26_394.1934m/z	CSID29763496	M+H	C24H28NO2P	35	0	1.00524	76.3637	100 - 26.7 - 3.84 - 0.391	[2-(Diphenylphosphino)phenyl]-N,N,N-trimethylmethanaminium acetate		394.193	1	15.2573
15.26_394.1934m/z	CSID4681	M+H	C23H24FN3O2	34.9	0.442	2.30489	76.6631	100 - 26.3 - 3.74 - 0.377	pirenperone		394.193	1	15.2573
15.32_136.9315m/z	CSID22849	M+H	CaHO4P	38.5	0	2.98575	96.0174	100 - 0.164 - 1.49 - 0.141 - 2.16 - 0 - 0 - 0 - 0.193	Dicalcium phosphate		136.932	1	15.3201
15.34_102.0917m/z	CSID10467	M+H	C5H11NO	38	0	3.49302	94.0825	100 - 5.94 - 0.352	Isovaleramide		102.092	1	15.3373
15.34_102.0917m/z	CSID11795	M+H	C5H11NO	38	0	3.49302	94.0825	100 - 5.94 - 0.352	Valeramide		102.092	1	15.3373
15.34_102.0917m/z	CSID221996	M+H	C5H11NO	38	0	3.49302	94.0825	100 - 5.94 - 0.352	Tetrahydrofurfurylamine		102.092	1	15.3373
15.34_102.0917m/z	CSID30790791	M+H	C5H11NO	38	0	3.49302	94.0825	100 - 5.94 - 0.352	(1Z,2S)-2-methylbutanal oxime		102.092	1	15.3373
15.34_102.0917m/z	CSID30790998	M+H	C5H11NO	38	0	3.49302	94.0825	100 - 5.94 - 0.352	(1E,2S)-2-methylbutanal oxime		102.092	1	15.3373
15.34_102.0917m/z	CSID391343	M+H	C5H11NO	38	0	3.49302	94.0825	100 - 5.94 - 0.352	4-Methylaminobutanal		102.092	1	15.3373
15.34_102.0917m/z	CSID391944	M+H	C5H11NO	38	0	3.49302	94.0825	100 - 5.94 - 0.352	5-Aminopentanal		102.092	1	15.3373
15.34_102.0917m/z	CSID4512713	M+H	C5H11NO	38	0	3.49302	94.0825	100 - 5.94 - 0.352	(1E)-3-Methylbutanal oxime		102.092	1	15.3373
15.34_102.0917m/z	CSID4515244	M+H	C5H11NO	38	0	3.49302	94.0825	100 - 5.94 - 0.352	(Z)-2-methylbutanal oxime		102.092	1	15.3373
15.34_102.0917m/z	CSID4515321	M+H	C5H11NO	38	0	3.49302	94.0825	100 - 5.94 - 0.352	(E)-2-methylbutanal oxime		102.092	1	15.3373
15.34_102.0917m/z	CSID454744	M+H	C5H11NO	38	0	3.49302	94.0825	100 - 5.94 - 0.352	N-Ethylpropanamide		102.092	1	15.3373
15.34_102.0917m/z	CSID7827492	M+H	C5H11NO	38	0	3.49302	94.0825	100 - 5.94 - 0.352	2-Methylpropanal O-methyloxime		102.092	1	15.3373
15.34_315.1890m/z	CSID43503	M+H	C19H26N2S	35.4	0.756	0.242341	76.5967	100 - 22.4 - 6.91 - 1.14 - 0.129	Pergolide		315.189	1	15.3373
15.35_95.0855m/z	CSID124363	M+H	C7H10	37.6	17.9	-0.20083	70.1608	100 - 7.69 - 0.254	2-Methyl-1-hexen-3-yne		95.0855	1	15.3544
15.35_275.2008m/z	CSID163945	M+H	C18H26O2	39.1	0	0.769147	96.6182	100 - 19.8 - 2.27 - 0.191	4-Isopropyl-1-methyl-2-[(2-methylbenzyl)oxy]-7-oxabicyclo[2.2.1]heptan		275.201	1	15.3544
15.35_275.2008m/z	CSID205635	M+H	C18H26O2	39.7	2.94	0.769147	96.6182	100 - 19.8 - 2.27 - 0.191	Prenortestosterone		275.201	1	15.3544
15.35_275.2008m/z	CSID24604288	M+H	C18H26O2	39.1	0	0.769147	96.6182	100 - 19.8 - 2.27 - 0.191	Methyl 4-[trans-4-(2-methyl-2-propanyl)cyclohexyl]benzoate		275.201	1	15.3544
15.35_275.2008m/z	CSID65328267	M+H	C18H26O2	39.1	0	0.769147	96.6182	100 - 19.8 - 2.27 - 0.191	Ethyl 3-(3-isopropylcyclohexyl)benzoate		275.201	1	15.3544
15.35_275.2008m/z	CSID82843	M+H	C18H26O2	39.6	2.21	0.769147	96.6182	100 - 19.8 - 2.27 - 0.191	cinmethylin		275.201	1	15.3544
15.35_275.2008m/z	CSID9520	M+H	C18H26O2	39.7	2.94	0.769147	96.6182	100 - 19.8 - 2.27 - 0.191	Nandrolone		275.201	1	15.3544
15.35_313.1548m/z	CSID35036329	M+H	C18H20N2O3	36.1	0	0.504849	81.0287	100 - 20.5 - 2.62 - 0.25	3-{[(E)-(8-Quinolinylmethylene)amino]oxy}butyl cyclopropanecarboxylate		313.155	1	15.3544
15.35_331.1599m/z	CSID65328719	M+H	C20H19BN2O2	25.8	11.8	-4.10192	21.8345	23.5 - 100 - 22.1 - 2.77 - 0.251	Methyl 3-(1H-naphtho[1,8-de][1,3,2]diazaborinin-2(3H)-yl)-3-phenylpropanoate		331.16	1	15.3544
15.35_345.1714m/z	CSID47193	M+H	C20H24ClN2O	31.1	0	-3.97768	60.3789	100 - 22.7 - 34.6 - 7.46 - 0.863	INDECAINIDE HYDROCHLORIDE		345.171	1	15.3544
15.41_89.9399m/z	CSID82623	M+H	FeHO2	21.9	6.31	0.144306	3.13545	6.37 - 0 - 100 - 2.4 - 0.72	Goethite		89.9399	1	15.4058
15.47_102.0916m/z	CSID10467	M+H	C5H11NO	38.7	2.9	2.75516	94.0825	100 - 5.94 - 0.352	Isovaleramide		102.092	1	15.4687
15.47_102.0916m/z	CSID11795	M+H	C5H11NO	38.7	2.9	2.75516	94.0825	100 - 5.94 - 0.352	Valeramide		102.092	1	15.4687
15.47_102.0916m/z	CSID221996	M+H	C5H11NO	38.7	2.91	2.75516	94.0825	100 - 5.94 - 0.352	Tetrahydrofurfurylamine		102.092	1	15.4687
15.47_102.0916m/z	CSID30790791	M+H	C5H11NO	38.7	2.66	2.75516	94.0825	100 - 5.94 - 0.352	(1Z,2S)-2-methylbutanal oxime		102.092	1	15.4687
15.47_102.0916m/z	CSID30790998	M+H	C5H11NO	38.7	2.66	2.75516	94.0825	100 - 5.94 - 0.352	(1E,2S)-2-methylbutanal oxime		102.092	1	15.4687
15.47_102.0916m/z	CSID391343	M+H	C5H11NO	38.7	2.9	2.75516	94.0825	100 - 5.94 - 0.352	4-Methylaminobutanal		102.092	1	15.4687
15.47_102.0916m/z	CSID391944	M+H	C5H11NO	38.7	2.9	2.75516	94.0825	100 - 5.94 - 0.352	5-Aminopentanal		102.092	1	15.4687
15.47_102.0916m/z	CSID4512713	M+H	C5H11NO	38.7	2.66	2.75516	94.0825	100 - 5.94 - 0.352	(1E)-3-Methylbutanal oxime		102.092	1	15.4687
15.47_102.0916m/z	CSID4515244	M+H	C5H11NO	38.7	2.66	2.75516	94.0825	100 - 5.94 - 0.352	(Z)-2-methylbutanal oxime		102.092	1	15.4687
15.47_102.0916m/z	CSID4515321	M+H	C5H11NO	38.7	2.66	2.75516	94.0825	100 - 5.94 - 0.352	(E)-2-methylbutanal oxime		102.092	1	15.4687
15.47_102.0916m/z	CSID454744	M+H	C5H11NO	38.7	2.9	2.75516	94.0825	100 - 5.94 - 0.352	N-Ethylpropanamide		102.092	1	15.4687
15.47_102.0916m/z	CSID7827492	M+H	C5H11NO	38.2	0	2.75516	94.0825	100 - 5.94 - 0.352	2-Methylpropanal O-methyloxime		102.092	1	15.4687
15.47_299.2003m/z	CSID10128400	M+H	C20H26O2	37.6	0.511	-0.91924	88.6764	100 - 22 - 2.72 - 0.243	3-Methoxy-5,10-seco-5,19-cycloandrosta-1(10),2,4-trien-17-one		299.2	1	15.4687
15.47_299.2003m/z	CSID10128418	M+H	C20H26O2	37.6	0.345	-0.91924	88.6764	100 - 22 - 2.72 - 0.243	2,6-Dimethylhexestrol		299.2	1	15.4687
15.47_299.2003m/z	CSID200878	M+H	C20H26O2	38.2	3.54	-0.91924	88.6764	100 - 22 - 2.72 - 0.243	3-Hydroxy-19-norpregna-1,3,5(10)-trien-20-one		299.2	1	15.4687
15.47_299.2003m/z	CSID222796	M+H	C20H26O2	37.6	0.244	-0.91924	88.6764	100 - 22 - 2.72 - 0.243	1,2,3,4,4A,5,6,11,12,12A-DECAHYDRO-8-METHOXY-12A-METHYL-1-CHRYSENOL		299.2	1	15.4687
15.47_299.2003m/z	CSID5994	M+H	C20H26O2	37.6	0.601	-0.91924	88.6764	100 - 22 - 2.72 - 0.243	Norethindrone		299.2	1	15.4687
15.47_299.2003m/z	CSID5995	M+H	C20H26O2	37.6	0.601	-0.91924	88.6764	100 - 22 - 2.72 - 0.243	Norethynodrel		299.2	1	15.4687
15.47_299.2003m/z	CSID65326971	M+H	C20H26O2	37.7	0.906	-0.91924	88.6764	100 - 22 - 2.72 - 0.243	1,3-Dimethoxy-5-(3-methyl-1-phenyl-3-pentanyl)benzene		299.2	1	15.4687
15.47_299.2003m/z	CSID79536280	M+H	C20H26O2	37.6	0.653	-0.91924	88.6764	100 - 22 - 2.72 - 0.243	Methyl (2E)-3-(2-isobutyl-4-phenyl-1-cyclohexen-1-yl)acrylate		299.2	1	15.4687
15.47_299.2003m/z	CSID79536316	M+H	C20H26O2	37.6	0.653	-0.91924	88.6764	100 - 22 - 2.72 - 0.243	Methyl (2E)-3-(2-butyl-4-phenyl-1-cyclohexen-1-yl)acrylate		299.2	1	15.4687
15.47_399.2527m/z	CSID10128381	M+H	C25H34O4	34.9	0	-0.840551	75.4151	100 - 27.6 - 4.48 - 0.537	17-Propylestra-1,3,5(10)-triene-3,17β-diol diacetate		399.253	1	15.4687
15.47_399.2527m/z	CSID193475	M+H	C25H34O4	34.9	0	-0.840551	75.4151	100 - 27.6 - 4.48 - 0.537	5,16,20-Pregnatriene-3β,20-diol diacetate		399.253	1	15.4687
15.47_399.2527m/z	CSID65328309	M+H	C25H34O4	35	0.803	-0.840551	75.4151	100 - 27.6 - 4.48 - 0.537	5-Methyl 1-(2,2,4,4-tetramethyl-3-pentanyl) 2-methyl-4-[(2E)-3-phenyl-2-propen-1-yl]-2,3-pentadienedioate		399.253	1	15.4687
15.47_399.2527m/z	CSID65328314	M+H	C25H34O4	34.9	0.19	-0.840551	75.4151	100 - 27.6 - 4.48 - 0.537	5-Methyl 1-(2,2,4,4-tetramethyl-3-pentanyl) 2-allyl-4-benzyl-2,3-pentadienedioate		399.253	1	15.4687
15.47_399.2527m/z	CSID8584022	M+H	C25H34O4	34.9	0	-0.840551	75.4151	100 - 27.6 - 4.48 - 0.537	Methynodiol diacetate		399.253	1	15.4687
15.49_95.0856m/z	CSID124363	M+H	C7H10	37	18.1	0.981553	68.196	100 - 7.69 - 0.254	2-Methyl-1-hexen-3-yne		95.0856	1	15.4859
15.50_289.1439m/z	CSID2771988	M+H	C17H20O4	36.1	0	1.47621	82.305	100 - 18.8 - 2.48 - 0.246	7,9-Dimethoxy-1,3-dimethyl-3,4-dihydro-1H-benzo[g]isochromen-10-ol		289.144	1	15.503
15.50_289.1439m/z	CSID390947	M+H	C17H20O4	36.1	0	1.47621	82.305	100 - 18.8 - 2.48 - 0.246	Karwinaphthol B		289.144	1	15.503
15.50_289.1439m/z	CSID64436	M+H	C18H16N4	36.1	3.1	-3.16741	81.0573	100 - 21.1 - 2.12 - 0.135	irtemazole		289.144	1	15.503
15.50_289.1439m/z	CSID8677	M+H	C12H25NaO4S	36	0	-1.87637	82.3954	100 - 14.2 - 6.28 - 0.761 - 0.107	Sodium Lauryl Sulfate		289.144	1	15.503
15.50_384.0853m/z	CSID61485	M+H	C24H20As+	35.1	0	1.31943	77.0773	100 - 26.2 - 3.29 - 0.264	Tetraphenylarsonium		384.085	1	15.503
15.52_136.9315m/z	CSID22849	M+H	CaHO4P	38.5	0	2.9403	96.0174	100 - 0.164 - 1.49 - 0.141 - 2.16 - 0 - 0 - 0 - 0.193	Dicalcium phosphate		136.932	1	15.5202
15.52_468.3092m/z	CSID29786407	M+H	C28H45NOSi2	35.8	0	-4.42804	83.9384	100 - 41.4 - 15 - 3.53 - 0.655	2-({3-[2-(4-{[Dimethyl(2-methyl-2-propanyl)silyl]oxy}phenyl)ethyl]-1-(2-methyl-2-propanyl)-1-silolanyl}methyl)pyridine		468.309	1	15.5202
15.52_468.3092m/z	CSID559124	M+H	C29H41NO4	38.6	0	-3.55281	96.9684	100 - 32.4 - 5.89 - 0.776	Buprenorphine		468.309	1	15.5202
15.65_351.2529m/z	CSID147055	M+H	C21H34O4	37.2	0	-0.108989	85.9714	100 - 23.3 - 3.4 - 0.373	10-GINGEROL		351.253	1	15.6516
15.65_351.2529m/z	CSID213130	M+H	C21H34O4	37.2	0	-0.108989	85.9714	100 - 23.3 - 3.4 - 0.373	3α,11β,17α-Trihydroxy-5β-pregnan-20-one		351.253	1	15.6516
15.65_351.2529m/z	CSID223202	M+H	C21H34O4	37.2	0	-0.108989	85.9714	100 - 23.3 - 3.4 - 0.373	pregnanetriolone		351.253	1	15.6516
15.65_351.2529m/z	CSID4439827	M+H	C21H34O4	37.2	0	-0.108989	85.9714	100 - 23.3 - 3.4 - 0.373	(10)-Gingerol		351.253	1	15.6516
15.65_351.2529m/z	CSID58996	M+H	C21H34O4	37.2	0	-0.108989	85.9714	100 - 23.3 - 3.4 - 0.373	TETRAHYDROCORTICOSTERONE		351.253	1	15.6516
15.65_351.2529m/z	CSID58998	M+H	C21H34O4	37.2	0	-0.108989	85.9714	100 - 23.3 - 3.4 - 0.373	Tetrahydro-11-deoxycortisol		351.253	1	15.6516
15.67_289.1797m/z	CSID10128459	M+H	C18H24O3	36.2	0	-0.388096	81.5832	100 - 19.9 - 2.48 - 0.233	A-Nortestololactone		289.18	1	15.6688
15.67_289.1797m/z	CSID216475	M+H	C18H24O3	36.4	0.851	-0.388096	81.5832	100 - 19.9 - 2.48 - 0.233	2-HYDROXYESTRADIOL		289.18	1	15.6688
15.67_289.1797m/z	CSID389159	M+H	C18H24O3	36.4	0.851	-0.388096	81.5832	100 - 19.9 - 2.48 - 0.233	6β-hydroxy-17β-estradiol		289.18	1	15.6688
15.67_289.1797m/z	CSID4445523	M+H	C18H24O3	36.4	0.851	-0.388096	81.5832	100 - 19.9 - 2.48 - 0.233	4-hydroxyestradiol		289.18	1	15.6688
15.67_289.1797m/z	CSID5553	M+H	C18H24O3	37.1	4.32	-0.388096	81.5832	100 - 19.9 - 2.48 - 0.233	Oestriol		289.18	1	15.6688
15.67_289.1797m/z	CSID9077556	M+H	C18H24O3	36.2	0	-0.388096	81.5832	100 - 19.9 - 2.48 - 0.233	3-[(2E)-3,7-Dimethyl-2,6-octadien-1-yl]-5-methoxy-2-methyl-1,4-benzoquinone		289.18	1	15.6688
15.69_223.0647m/z	CSID7970262	M+H	C6H18O3Si3	33.5	0	4.78877	72.8823	100 - 22.1 - 12.7 - 1.94 - 0.531	Hexamethyldisiloxane - dioxosilane (1:1)		223.065	1	15.6859
15.69_500.2775m/z	CSID64880427	M+H	C27H37N3O6	33.6	0	3.98036	72.6518	100 - 31 - 5.86 - 0.827	Onalespib lactate		500.277	1	15.6859
15.70_136.9314m/z	CSID22849	M+H	CaHO4P	38.7	0	1.9399	96.0174	100 - 0.164 - 1.49 - 0.141 - 2.16 - 0 - 0 - 0 - 0.193	Dicalcium phosphate		136.931	1	15.7031
15.72_494.3250m/z	CSID21447201	M+H	C31H43NO4	38.3	0.53	-3.04367	94.6202	100 - 34.5 - 6.61 - 0.909	(4S)-4-Benzyl-3-{(3S)-3-butyl-3-[(S)-hydroxy(4-methoxyphenyl)methyl]-1-nonen-2-yl}-1,3-oxazolidin-2-one		494.325	1	15.7202
15.72_494.3250m/z	CSID21447202	M+H	C31H43NO4	38.3	0.53	-3.04367	94.6202	100 - 34.5 - 6.61 - 0.909	(4S)-4-Benzyl-3-{(3R)-3-butyl-3-[(S)-hydroxy(4-methoxyphenyl)methyl]-1-nonen-2-yl}-1,3-oxazolidin-2-one		494.325	1	15.7202
15.74_275.2005m/z	CSID163945	M+H	C18H26O2	38.2	0	-0.160568	91.323	100 - 19.8 - 2.27 - 0.191	4-Isopropyl-1-methyl-2-[(2-methylbenzyl)oxy]-7-oxabicyclo[2.2.1]heptan		275.201	1	15.7373
15.74_275.2005m/z	CSID205635	M+H	C18H26O2	39.1	4.44	-0.160568	91.323	100 - 19.8 - 2.27 - 0.191	Prenortestosterone		275.201	1	15.7373
15.74_275.2005m/z	CSID24604288	M+H	C18H26O2	38.2	0	-0.160568	91.323	100 - 19.8 - 2.27 - 0.191	Methyl 4-[trans-4-(2-methyl-2-propanyl)cyclohexyl]benzoate		275.201	1	15.7373
15.74_275.2005m/z	CSID65328267	M+H	C18H26O2	38.2	0	-0.160568	91.323	100 - 19.8 - 2.27 - 0.191	Ethyl 3-(3-isopropylcyclohexyl)benzoate		275.201	1	15.7373
15.74_275.2005m/z	CSID82843	M+H	C18H26O2	38.8	2.86	-0.160568	91.323	100 - 19.8 - 2.27 - 0.191	cinmethylin		275.201	1	15.7373
15.74_275.2005m/z	CSID9520	M+H	C18H26O2	39.1	4.44	-0.160568	91.323	100 - 19.8 - 2.27 - 0.191	Nandrolone		275.201	1	15.7373
15.74_363.1479m/z	CSID2327416	M+H	C12H26O12	36.6	0	-5.03641	88.6764	100 - 13.7 - 3.34 - 0.372	Lactitol		363.148	1	15.7373
15.74_363.1479m/z	CSID54663	M+H	C17H19FN4O4	37.8	0	4.33287	94.2189	100 - 20.2 - 2.76 - 0.284	Marbofloxacin		363.148	1	15.7373
15.74_399.2527m/z	CSID10128381	M+H	C25H34O4	34.9	0	-0.801583	75.4151	100 - 27.6 - 4.48 - 0.537	17-Propylestra-1,3,5(10)-triene-3,17β-diol diacetate		399.253	1	15.7373
15.74_399.2527m/z	CSID193475	M+H	C25H34O4	34.9	0	-0.801583	75.4151	100 - 27.6 - 4.48 - 0.537	5,16,20-Pregnatriene-3β,20-diol diacetate		399.253	1	15.7373
15.74_399.2527m/z	CSID65328309	M+H	C25H34O4	35.1	1.19	-0.801583	75.4151	100 - 27.6 - 4.48 - 0.537	5-Methyl 1-(2,2,4,4-tetramethyl-3-pentanyl) 2-methyl-4-[(2E)-3-phenyl-2-propen-1-yl]-2,3-pentadienedioate		399.253	1	15.7373
15.74_399.2527m/z	CSID65328314	M+H	C25H34O4	34.9	0.164	-0.801583	75.4151	100 - 27.6 - 4.48 - 0.537	5-Methyl 1-(2,2,4,4-tetramethyl-3-pentanyl) 2-allyl-4-benzyl-2,3-pentadienedioate		399.253	1	15.7373
15.74_399.2527m/z	CSID8584022	M+H	C25H34O4	34.9	0	-0.801583	75.4151	100 - 27.6 - 4.48 - 0.537	Methynodiol diacetate		399.253	1	15.7373
15.75_331.1588m/z	CSID28831	M+H	C19H22ClN2O	31.1	0	4.99684	61.0428	100 - 21.6 - 34.4 - 7.08 - 0.785	Amedalin hydrochloride		331.159	1	15.7545
15.75_381.2406m/z	CSID35146	M+H	C25H32O3	34.4	1.89	-4.85667	75.6105	100 - 27.5 - 4.26 - 0.478	Nilestriol		381.241	1	15.7545
15.75_477.0840m/z	CSID116151	M+H	C22H25BrN2O3S	28.5	0	-0.482618	43.0141	94.7 - 24.4 - 100 - 25.2 - 7.86 - 1.44 - 0.203	Umifenovir		477.084	1	15.7545
15.78_301.2153m/z	CSID10128435	M+H	C20H28O2	35	0	-2.91292	78.5284	100 - 22 - 2.72 - 0.244	A-Norpregn-3(5)-ene-2,20-dione		301.215	1	15.7831
15.78_301.2153m/z	CSID10128448	M+H	C20H28O2	35.3	1.64	-2.91292	78.5284	100 - 22 - 2.72 - 0.244	17β-Hydroxy-7α-methylandrost-1,4-diene-3-one		301.215	1	15.7831
15.78_301.2153m/z	CSID10392840	M+H	C20H28O2	35	0	-2.91292	78.5284	100 - 22 - 2.72 - 0.244	11-cis-3-Hydroxyretinal		301.215	1	15.7831
15.78_301.2153m/z	CSID118802	M+H	C20H28O2	36	4.81	-2.91292	78.5284	100 - 22 - 2.72 - 0.244	19-Nor-17α-pregn-5(10)-en-20-yne-3α,17β-diol		301.215	1	15.7831
15.78_301.2153m/z	CSID137206	M+H	C20H28O2	35.6	3.16	-2.91292	78.5284	100 - 22 - 2.72 - 0.244	spruceanol		301.215	1	15.7831
15.78_301.2153m/z	CSID14017	M+H	C20H28O2	36	4.81	-2.91292	78.5284	100 - 22 - 2.72 - 0.244	Etynodiol		301.215	1	15.7831
15.78_301.2153m/z	CSID191237	M+H	C20H28O2	35.5	2.48	-2.91292	78.5284	100 - 22 - 2.72 - 0.244	9-DEHYDROMETHYLTESTOSTERONE		301.215	1	15.7831
15.78_301.2153m/z	CSID197506	M+H	C20H28O2	35.5	2.49	-2.91292	78.5284	100 - 22 - 2.72 - 0.244	17α-Methyl-17β-hydroxyandrosta-4,6-dien-3-one		301.215	1	15.7831
15.78_301.2153m/z	CSID199224	M+H	C20H28O2	35	0	-2.91292	78.5284	100 - 22 - 2.72 - 0.244	19-Norprogesterone		301.215	1	15.7831
15.78_301.2153m/z	CSID214242	M+H	C20H28O2	35.3	1.64	-2.91292	78.5284	100 - 22 - 2.72 - 0.244	17β-Hydroxy-2-methylandrost-1,4-dien-3-one		301.215	1	15.7831
15.78_301.2153m/z	CSID21866020	M+H	C20H28O2	35	0	-2.91292	78.5284	100 - 22 - 2.72 - 0.244	(3S,11cis)-3-Hydroxyretinal		301.215	1	15.7831
15.78_301.2153m/z	CSID21866021	M+H	C20H28O2	35	0	-2.91292	78.5284	100 - 22 - 2.72 - 0.244	(3R)-3-Hydroxyretinal		301.215	1	15.7831
15.78_301.2153m/z	CSID21866022	M+H	C20H28O2	35	0	-2.91292	78.5284	100 - 22 - 2.72 - 0.244	(3S)-3-Hydroxyretinal		301.215	1	15.7831
15.78_301.2153m/z	CSID222461	M+H	C20H28O2	35	0	-2.91292	78.5284	100 - 22 - 2.72 - 0.244	19-Norpregn-5(10)-en-20-yne-3,17-diol		301.215	1	15.7831
15.78_301.2153m/z	CSID242417	M+H	C20H28O2	35	0	-2.91292	78.5284	100 - 22 - 2.72 - 0.244	12-Hydroxyabieta-8(14),9(11),12-trien-7-one		301.215	1	15.7831
15.78_301.2153m/z	CSID28533054	M+H	C20H28O2	35	0	-2.91292	78.5284	100 - 22 - 2.72 - 0.244	(3R,11cis)-3-Hydroxyretinal		301.215	1	15.7831
15.78_301.2153m/z	CSID291936	M+H	C20H28O2	35	0	-2.91292	78.5284	100 - 22 - 2.72 - 0.244	13-Methyl-14-vinylpodocarpa-8(14),9(11),12-triene-3,12-diol		301.215	1	15.7831
15.78_301.2153m/z	CSID392618	M+H	C20H28O2	35.4	1.91	-2.91292	78.5284	100 - 22 - 2.72 - 0.244	Tretinoin		301.215	1	15.7831
15.78_301.2153m/z	CSID395778	M+H	C20H28O2	35.4	1.91	-2.91292	78.5284	100 - 22 - 2.72 - 0.244	Alitretinoin		301.215	1	15.7831
15.78_301.2153m/z	CSID4445539	M+H	C20H28O2	35.4	1.91	-2.91292	78.5284	100 - 22 - 2.72 - 0.244	Isotretinoin		301.215	1	15.7831
15.78_301.2153m/z	CSID4451124	M+H	C20H28O2	36	4.94	-2.91292	78.5284	100 - 22 - 2.72 - 0.244	4-Oxoretinol		301.215	1	15.7831
15.78_301.2153m/z	CSID4719909	M+H	C20H28O2	35	0	-2.91292	78.5284	100 - 22 - 2.72 - 0.244	3-Hydroxyretinal		301.215	1	15.7831
15.78_301.2153m/z	CSID54575	M+H	C20H28O2	35	0	-2.91292	78.5284	100 - 22 - 2.72 - 0.244	tebufelone		301.215	1	15.7831
15.78_301.2153m/z	CSID6061	M+H	C20H28O2	35.2	1.07	-2.91292	78.5284	100 - 22 - 2.72 - 0.244	Metandienone		301.215	1	15.7831
15.78_301.2153m/z	CSID85184	M+H	C20H28O2	35.1	0.613	-2.91292	78.5284	100 - 22 - 2.72 - 0.244	Dehydroabietate		301.215	1	15.7831
15.78_407.2464m/z	CSID14175	M+H	C22H38CaO4	34.8	0	-1.23074	75.5245	100 - 24.4 - 4.33 - 0.713 - 2.25 - 0.535 - 0 - 0 - 0.194	CALCIUM UNDECYLENATE		407.246	1	15.7831
15.80_95.0858m/z	CSID124363	M+H	C7H10	36.3	26	2.83068	58.7305	100 - 7.69 - 0.254	2-Methyl-1-hexen-3-yne		95.0858	1	15.8002
15.80_263.2368m/z	CSID129910125	M+H	C18H30O	38.6	0	-0.470787	93.5078	100 - 19.9 - 2.07 - 0.151			263.237	1	15.8002
15.80_263.2368m/z	CSID59421	M+H	C18H30O	39.1	2.54	-0.470787	93.5078	100 - 19.9 - 2.07 - 0.151	4-Dodecylphenol		263.237	1	15.8002
15.85_356.1687m/z	CSID65003	M+H	C17H25NO7	35.4	0.958	-4.62706	81.3758	100 - 19.3 - 3.2 - 0.378	emiglitate		356.169	1	15.8517
15.89_274.9065m/z	CSID9175487	M+H	C9H8Br2	23.8	0	-0.186327	19.0797	51.3 - 5.04 - 100 - 9.81 - 49 - 4.78 - 0.209	1-Bromo-4-[(1E)-3-bromo-1-propen-1-yl]benzene		274.906	1	15.8859
15.90_136.9312m/z	CSID22849	M+H	CaHO4P	39.1	0	0.396905	96.0174	100 - 0.164 - 1.49 - 0.141 - 2.16 - 0 - 0 - 0 - 0.193	Dicalcium phosphate		136.931	1	15.9031
15.90_313.0984m/z	CSID132379	M+H	C12H16ClN6S	32.8	0	-4.15405	68.8114	100 - 16.2 - 37.7 - 5.92 - 1.91 - 0.246	etintidine hydrochloride		313.098	1	15.9031
15.90_341.0590m/z	CSID14380	M+H	C13H19Cl3N2O2	27.1	0	1.47773	37.3066	100 - 15.1 - 97.4 - 14.6 - 32.1 - 4.73 - 3.72 - 0.526	Sarcolysin		341.059	1	15.9031
15.90_341.0590m/z	CSID8103611	M+H	C13H18Cl3N2O2	27.1	0	1.47773	37.3109	100 - 15.1 - 97.4 - 14.6 - 32.1 - 4.72 - 3.72 - 0.525	Melphalan Hydrochloride		341.059	1	15.9031
15.90_346.1494m/z	CSID54578	M+H	C19H20ClFN3	31.3	0	3.88341	60.9777	100 - 21.9 - 34.2 - 7.14 - 0.736	gevotroline hydrochloride		346.149	1	15.9031
15.97_351.2531m/z	CSID147055	M+H	C21H34O4	35.7	0	0.356996	78.7199	100 - 23.3 - 3.4 - 0.373	10-GINGEROL		351.253	1	15.966
15.97_351.2531m/z	CSID213130	M+H	C21H34O4	35.7	0.221	0.356996	78.7199	100 - 23.3 - 3.4 - 0.373	3α,11β,17α-Trihydroxy-5β-pregnan-20-one		351.253	1	15.966
15.97_351.2531m/z	CSID223202	M+H	C21H34O4	35.7	0.221	0.356996	78.7199	100 - 23.3 - 3.4 - 0.373	pregnanetriolone		351.253	1	15.966
15.97_351.2531m/z	CSID4439827	M+H	C21H34O4	35.7	0	0.356996	78.7199	100 - 23.3 - 3.4 - 0.373	(10)-Gingerol		351.253	1	15.966
15.97_351.2531m/z	CSID58996	M+H	C21H34O4	35.7	0.211	0.356996	78.7199	100 - 23.3 - 3.4 - 0.373	TETRAHYDROCORTICOSTERONE		351.253	1	15.966
15.97_351.2531m/z	CSID58998	M+H	C21H34O4	35.7	0.221	0.356996	78.7199	100 - 23.3 - 3.4 - 0.373	Tetrahydro-11-deoxycortisol		351.253	1	15.966
15.98_299.1964m/z	CSID65328367	M+H	C15H26N2O4	35.1	0	-0.326508	75.7411	100 - 17.4 - 2.25 - 0.216	N~6~-{[(4E)-4-Cycloocten-1-yloxy]carbonyl}lysine		299.196	1	15.9831
16.02_275.2001m/z	CSID163945	M+H	C18H26O2	35.9	0	-1.81628	81.7598	100 - 19.8 - 2.27 - 0.191	4-Isopropyl-1-methyl-2-[(2-methylbenzyl)oxy]-7-oxabicyclo[2.2.1]heptan		275.2	1	16.0174
16.02_275.2001m/z	CSID205635	M+H	C18H26O2	36	0.596	-1.81628	81.7598	100 - 19.8 - 2.27 - 0.191	Prenortestosterone		275.2	1	16.0174
16.02_275.2001m/z	CSID24604288	M+H	C18H26O2	35.9	0	-1.81628	81.7598	100 - 19.8 - 2.27 - 0.191	Methyl 4-[trans-4-(2-methyl-2-propanyl)cyclohexyl]benzoate		275.2	1	16.0174
16.02_275.2001m/z	CSID65328267	M+H	C18H26O2	35.9	0	-1.81628	81.7598	100 - 19.8 - 2.27 - 0.191	Ethyl 3-(3-isopropylcyclohexyl)benzoate		275.2	1	16.0174
16.02_275.2001m/z	CSID82843	M+H	C18H26O2	36	0.362	-1.81628	81.7598	100 - 19.8 - 2.27 - 0.191	cinmethylin		275.2	1	16.0174
16.02_275.2001m/z	CSID9520	M+H	C18H26O2	36	0.596	-1.81628	81.7598	100 - 19.8 - 2.27 - 0.191	Nandrolone		275.2	1	16.0174
16.02_331.1572m/z	CSID28831	M+H	C19H22ClN2O	33.8	0	0.222762	69.1555	100 - 21.6 - 34.4 - 7.08 - 0.785	Amedalin hydrochloride		331.157	1	16.0174
16.07_277.2166m/z	CSID115006754	M+H	C18H28O2	38	0	1.57623	91.811	100 - 19.9 - 2.28 - 0.192	2,3,5-Trimethyl-6-nonyl-1,4-benzoquinone		277.217	1	16.0689
16.07_277.2166m/z	CSID4471933	M+H	C18H28O2	38	0	1.57623	91.811	100 - 19.9 - 2.28 - 0.192	Stearidonic acid		277.217	1	16.0689
16.07_277.2166m/z	CSID4939178	M+H	C18H28O2	38	0	1.57623	91.811	100 - 19.9 - 2.28 - 0.192	Kinoprene		277.217	1	16.0689
16.07_330.1367m/z	CSID150606	M+H	C18H19ClN3O	32.3	0	-0.163189	61.4977	100 - 20.8 - 34.2 - 6.83 - 0.734	Galdansetron hydrochloride		330.137	1	16.0689
16.07_330.1367m/z	CSID157063	M+H	C18H19ClN3O	32.3	0	-0.163189	61.4977	100 - 20.8 - 34.2 - 6.83 - 0.734	Fabesetron hydrochloride		330.137	1	16.0689
16.07_330.1367m/z	CSID58820303	M+H	C18H19ClN3O	32.3	0	-0.163189	61.4977	100 - 20.8 - 34.2 - 6.83 - 0.734	Galdansetron hydrochloride		330.137	1	16.0689
16.07_330.1367m/z	CSID8124995	M+H	C18H20ClN3O	32.3	0	-0.163189	61.4906	100 - 20.8 - 34.2 - 6.83 - 0.735	Fabesetron hydrochloride		330.137	1	16.0689
16.07_333.1740m/z	CSID10613830	M+H	C19H24ClN2O	33.8	0	3.69688	73.4602	100 - 21.6 - 34.4 - 7.09 - 0.786	Palonosetron Hydrochloride		333.174	1	16.0689
16.07_333.1740m/z	CSID19972589	M+H	C19H24ClN2O	33.8	0	3.69688	73.4602	100 - 21.6 - 34.4 - 7.09 - 0.786	IMIPRAMINOXIDE HYDROCHLORIDE		333.174	1	16.0689
16.07_333.1740m/z	CSID4445596	M+H	C19H24ClN2O	33.8	0	3.69688	73.4602	100 - 21.6 - 34.4 - 7.09 - 0.786	Triprolidine hydroChloride		333.174	1	16.0689
16.07_333.1740m/z	CSID5293509	M+H	C19H24ClN2O	33.8	0	3.69688	73.4602	100 - 21.6 - 34.4 - 7.09 - 0.786	Palonosetron HCl		333.174	1	16.0689
16.07_347.1731m/z	CSID48482	M+H	C16H26ClN2O4	32.5	0	-0.220519	62.5663	100 - 18.5 - 34.4 - 6.15 - 0.798	Cetamolol hydrochloride		347.173	1	16.0689
16.09_200.2008m/z	CSID13618	M+H	C12H25NO	39.5	0	-0.462799	97.8667	100 - 13.7 - 1.07	Lauramine		200.201	1	16.086
16.09_494.3250m/z	CSID21447201	M+H	C31H43NO4	37.5	0.89	-2.95761	90.2247	100 - 34.5 - 6.61 - 0.909	(4S)-4-Benzyl-3-{(3S)-3-butyl-3-[(S)-hydroxy(4-methoxyphenyl)methyl]-1-nonen-2-yl}-1,3-oxazolidin-2-one		494.325	1	16.086
16.09_494.3250m/z	CSID21447202	M+H	C31H43NO4	37.5	0.89	-2.95761	90.2247	100 - 34.5 - 6.61 - 0.909	(4S)-4-Benzyl-3-{(3R)-3-butyl-3-[(S)-hydroxy(4-methoxyphenyl)methyl]-1-nonen-2-yl}-1,3-oxazolidin-2-one		494.325	1	16.086
16.13_345.1596m/z	CSID62038	M+H	C22H20N2O2	35.5	0.38	-0.544159	77.8082	100 - 24.8 - 3.36 - 0.326	piketoprofen		345.16	1	16.1317
16.23_95.0855m/z	CSID124363	M+H	C7H10	38.6	27.7	-0.299218	65.5168	100 - 7.69 - 0.254	2-Methyl-1-hexen-3-yne		95.0855	1	16.2346
16.25_119.0819m/z	CSID118548	M+H	C4H10N2O2	38.2	0	2.9622	94.5429	100 - 5.25 - 0.524	(2S)-2,4-Diaminobutanoic acid		119.082	1	16.2518
16.25_119.0819m/z	CSID26564	M+H	C4H10N2O2	38.2	0	2.9622	94.5429	100 - 5.25 - 0.524	beta-Methylamino-L-alanine		119.082	1	16.2518
16.25_119.0819m/z	CSID457	M+H	C4H10N2O2	38.2	0	2.9622	94.5429	100 - 5.25 - 0.524	2,4-Diaminobutanoic acid		119.082	1	16.2518
16.25_119.0819m/z	CSID94816	M+H	C4H10N2O2	38.2	0	2.9622	94.5429	100 - 5.25 - 0.524	beta-Methylamino-L-alanine		119.082	1	16.2518
16.25_121.1006m/z	CSID10236	M+H	C9H12	40	14.7	-4.69822	90.6562	100 - 9.87 - 0.435	1,2,3-Trimethylbenzene		121.101	1	16.2518
16.25_121.1006m/z	CSID11409	M+H	C9H12	41	19.8	-4.69822	90.6562	100 - 9.87 - 0.435	2-Ethyltoluene		121.101	1	16.2518
16.25_121.1006m/z	CSID11603	M+H	C9H12	41	19.8	-4.69822	90.6562	100 - 9.87 - 0.435	3-ethyltoluene		121.101	1	16.2518
16.25_121.1006m/z	CSID11660	M+H	C9H12	41	19.8	-4.69822	90.6562	100 - 9.87 - 0.435	4-Ethyltoluene		121.101	1	16.2518
16.25_121.1006m/z	CSID454054	M+H	C9H12	40.8	18.6	-4.69822	90.6562	100 - 9.87 - 0.435	Nona-2,7-diyne		121.101	1	16.2518
16.25_121.1006m/z	CSID6977	M+H	C9H12	40	14.7	-4.69822	90.6562	100 - 9.87 - 0.435	Pseudocumene		121.101	1	16.2518
16.25_121.1006m/z	CSID7128	M+H	C9H12	40.4	16.8	-4.69822	90.6562	100 - 9.87 - 0.435	Cumene		121.101	1	16.2518
16.25_121.1006m/z	CSID7659	M+H	C9H12	40	14.7	-4.69822	90.6562	100 - 9.87 - 0.435	Mesitylene		121.101	1	16.2518
16.25_277.2163m/z	CSID115006754	M+H	C18H28O2	39.6	3.26	0.46044	95.373	100 - 19.9 - 2.28 - 0.192	2,3,5-Trimethyl-6-nonyl-1,4-benzoquinone		277.216	1	16.2518
16.25_277.2163m/z	CSID4471933	M+H	C18H28O2	40.1	5.74	0.46044	95.373	100 - 19.9 - 2.28 - 0.192	Stearidonic acid		277.216	1	16.2518
16.25_277.2163m/z	CSID4939178	M+H	C18H28O2	39.6	3.26	0.46044	95.373	100 - 19.9 - 2.28 - 0.192	Kinoprene		277.216	1	16.2518
16.25_334.1764m/z	CSID61835	M+H	C17H23N3O4	36.3	1.75	0.664262	80.6808	100 - 19.9 - 2.7 - 0.275	Primidolol		334.176	1	16.2518
16.25_393.1856m/z	CSID65326441	M+H	C28H24O2	34.5	1	1.84336	73.4579	100 - 30.6 - 4.94 - 0.556	2-(Benzyloxy)-2′-methoxy-3,4-dihydro-1,1′-binaphthalene		393.186	1	16.2518
16.25_423.1416m/z	CSID30792060	M+H	C20H26N2O4S2	33.7	0	2.2279	71.2874	100 - 24.4 - 12.7 - 2.55 - 0.599	Melithiazol A		423.142	1	16.2518
16.25_423.1416m/z	CSID4581240	M+H	C20H26N2O4S2	33.7	0	2.2279	71.2874	100 - 24.4 - 12.7 - 2.55 - 0.599	Cystothiazole A		423.142	1	16.2518
16.25_423.1416m/z	CSID8085798	M+H	C20H26N2O4S2	33.7	0	2.2279	71.2874	100 - 24.4 - 12.7 - 2.55 - 0.599	Methyl (2E,6E)-7-(2′-isopropyl-2,4′-bi-1,3-thiazol-4-yl)-3,5-dimethoxy-4-methyl-2,6-heptadienoate		423.142	1	16.2518
16.28_523.2260m/z	CSID30791818	M+H	C20H34N4O12	37.9	0	2.6882	92.6323	100 - 23.9 - 5.21 - 0.79 - 0.106	temurtide		523.226	1	16.2803
16.37_263.2371m/z	CSID129910125	M+H	C18H30O	38.3	0	0.53451	92.285	100 - 19.9 - 2.07 - 0.151			263.237	1	16.3661
16.37_263.2371m/z	CSID59421	M+H	C18H30O	38.9	2.66	0.53451	92.285	100 - 19.9 - 2.07 - 0.151	4-Dodecylphenol		263.237	1	16.3661
16.38_174.1279m/z	CSID1346	M+H	C12H15N	39.4	10.5	0.942703	87.4436	100 - 13.5 - 0.843	MPTP		174.128	1	16.3832
16.38_174.1279m/z	CSID14822528	M+H	C12H15N	38.4	5.47	0.942703	87.4436	100 - 13.5 - 0.843	2,3,4,6-Tetramethyl-1H-indole		174.128	1	16.3832
16.38_174.1279m/z	CSID161558	M+H	C12H15N	38.1	4.44	0.942703	87.4436	100 - 13.5 - 0.843	DESMETHYLSELEGILINE		174.128	1	16.3832
16.38_174.1279m/z	CSID173756	M+H	C12H15N	37.3	0	0.942703	87.4436	100 - 13.5 - 0.843	DESMETHYLSELEGILINE		174.128	1	16.3832
16.38_174.1279m/z	CSID516510	M+H	C12H15N	38	3.63	0.942703	87.4436	100 - 13.5 - 0.843	2-(tert-butyl)indole		174.128	1	16.3832
16.38_174.1279m/z	CSID64863545	M+H	C12H15N	39.6	11.8	0.942703	87.4436	100 - 13.5 - 0.843	2-[(E)-2-Phenylvinyl]pyrrolidine		174.128	1	16.3832
16.38_341.2079m/z	CSID8060040	M+H	C18H24N6O	35.7	0	-1.47756	80.203	100 - 22 - 2.51 - 0.199	Pexacerfont		341.208	1	16.3832
16.38_526.2933m/z	CSID75535991	M+H	C30H35N7O2	38	0	1.56935	92.0787	100 - 35.5 - 6.53 - 0.828	N-(5-{[4-(1-Cyclopropyl-1H-indol-3-yl)-2-pyrimidinyl]amino}-2-{[2-(dimethylamino)ethyl](methyl)amino}-4-methoxyphenyl)acrylamide		526.293	1	16.3832
16.40_97.0757m/z	CSID121352	M+H	C5H8N2	38.1	0	-3.05534	93.9902	100 - 6.23 - 0.164	2,3-Diazabicyclo[2.2.1]hept-2-ene		97.0757	1	16.4003
16.40_97.0757m/z	CSID14857	M+H	C5H8N2	38.1	0	-3.05534	93.9902	100 - 6.23 - 0.164	1,2-Dimethylimidazole		97.0757	1	16.4003
16.40_97.0757m/z	CSID3900087	M+H	C5H8N2	39.9	8.94	-3.05534	93.9902	100 - 6.23 - 0.164	2-Pyrrolidinecarbonitrile		97.0757	1	16.4003
16.40_97.0757m/z	CSID59518	M+H	C5H8N2	39.9	8.91	-3.05534	93.9902	100 - 6.23 - 0.164	2-Ethylimidazole		97.0757	1	16.4003
16.40_97.0757m/z	CSID63444	M+H	C5H8N2	39.9	8.91	-3.05534	93.9902	100 - 6.23 - 0.164	2,4-Dimethylimidazole		97.0757	1	16.4003
16.40_97.0757m/z	CSID67848	M+H	C5H8N2	38.1	0	-3.05534	93.9902	100 - 6.23 - 0.164	4,5-dimethylimidazole		97.0757	1	16.4003
16.40_301.2160m/z	CSID10128435	M+H	C20H28O2	39.5	6.19	-0.628527	92.1889	100 - 22 - 2.72 - 0.244	A-Norpregn-3(5)-ene-2,20-dione		301.216	1	16.4003
16.40_301.2160m/z	CSID10128448	M+H	C20H28O2	39.3	5.26	-0.628527	92.1889	100 - 22 - 2.72 - 0.244	17β-Hydroxy-7α-methylandrost-1,4-diene-3-one		301.216	1	16.4003
16.40_301.2160m/z	CSID10392840	M+H	C20H28O2	39.6	6.55	-0.628527	92.1889	100 - 22 - 2.72 - 0.244	11-cis-3-Hydroxyretinal		301.216	1	16.4003
16.40_301.2160m/z	CSID118802	M+H	C20H28O2	41.5	16.1	-0.628527	92.1889	100 - 22 - 2.72 - 0.244	19-Nor-17α-pregn-5(10)-en-20-yne-3α,17β-diol		301.216	1	16.4003
16.40_301.2160m/z	CSID137206	M+H	C20H28O2	41	13.6	-0.628527	92.1889	100 - 22 - 2.72 - 0.244	spruceanol		301.216	1	16.4003
16.40_301.2160m/z	CSID14017	M+H	C20H28O2	41.5	16	-0.628527	92.1889	100 - 22 - 2.72 - 0.244	Etynodiol		301.216	1	16.4003
16.40_301.2160m/z	CSID191237	M+H	C20H28O2	40.2	9.69	-0.628527	92.1889	100 - 22 - 2.72 - 0.244	9-DEHYDROMETHYLTESTOSTERONE		301.216	1	16.4003
16.40_301.2160m/z	CSID197506	M+H	C20H28O2	39.3	5.26	-0.628527	92.1889	100 - 22 - 2.72 - 0.244	17α-Methyl-17β-hydroxyandrosta-4,6-dien-3-one		301.216	1	16.4003
16.40_301.2160m/z	CSID199224	M+H	C20H28O2	39.5	6.19	-0.628527	92.1889	100 - 22 - 2.72 - 0.244	19-Norprogesterone		301.216	1	16.4003
16.40_301.2160m/z	CSID214242	M+H	C20H28O2	39.7	7.26	-0.628527	92.1889	100 - 22 - 2.72 - 0.244	17β-Hydroxy-2-methylandrost-1,4-dien-3-one		301.216	1	16.4003
16.40_301.2160m/z	CSID21866020	M+H	C20H28O2	39.6	6.55	-0.628527	92.1889	100 - 22 - 2.72 - 0.244	(3S,11cis)-3-Hydroxyretinal		301.216	1	16.4003
16.40_301.2160m/z	CSID21866021	M+H	C20H28O2	39.6	6.55	-0.628527	92.1889	100 - 22 - 2.72 - 0.244	(3R)-3-Hydroxyretinal		301.216	1	16.4003
16.40_301.2160m/z	CSID21866022	M+H	C20H28O2	39.6	6.55	-0.628527	92.1889	100 - 22 - 2.72 - 0.244	(3S)-3-Hydroxyretinal		301.216	1	16.4003
16.40_301.2160m/z	CSID222461	M+H	C20H28O2	38.3	0	-0.628527	92.1889	100 - 22 - 2.72 - 0.244	19-Norpregn-5(10)-en-20-yne-3,17-diol		301.216	1	16.4003
16.40_301.2160m/z	CSID242417	M+H	C20H28O2	38.3	0	-0.628527	92.1889	100 - 22 - 2.72 - 0.244	12-Hydroxyabieta-8(14),9(11),12-trien-7-one		301.216	1	16.4003
16.40_301.2160m/z	CSID28533054	M+H	C20H28O2	39.6	6.55	-0.628527	92.1889	100 - 22 - 2.72 - 0.244	(3R,11cis)-3-Hydroxyretinal		301.216	1	16.4003
16.40_301.2160m/z	CSID291936	M+H	C20H28O2	38.3	0	-0.628527	92.1889	100 - 22 - 2.72 - 0.244	13-Methyl-14-vinylpodocarpa-8(14),9(11),12-triene-3,12-diol		301.216	1	16.4003
16.40_301.2160m/z	CSID392618	M+H	C20H28O2	39.3	5.26	-0.628527	92.1889	100 - 22 - 2.72 - 0.244	Tretinoin		301.216	1	16.4003
16.40_301.2160m/z	CSID395778	M+H	C20H28O2	39.3	5.26	-0.628527	92.1889	100 - 22 - 2.72 - 0.244	Alitretinoin		301.216	1	16.4003
16.40_301.2160m/z	CSID4445539	M+H	C20H28O2	39.3	5.26	-0.628527	92.1889	100 - 22 - 2.72 - 0.244	Isotretinoin		301.216	1	16.4003
16.40_301.2160m/z	CSID4451124	M+H	C20H28O2	42	18.3	-0.628527	92.1889	100 - 22 - 2.72 - 0.244	4-Oxoretinol		301.216	1	16.4003
16.40_301.2160m/z	CSID4719909	M+H	C20H28O2	38.3	0	-0.628527	92.1889	100 - 22 - 2.72 - 0.244	3-Hydroxyretinal		301.216	1	16.4003
16.40_301.2160m/z	CSID54575	M+H	C20H28O2	39.3	5.26	-0.628527	92.1889	100 - 22 - 2.72 - 0.244	tebufelone		301.216	1	16.4003
16.40_301.2160m/z	CSID6061	M+H	C20H28O2	39.3	5.26	-0.628527	92.1889	100 - 22 - 2.72 - 0.244	Metandienone		301.216	1	16.4003
16.40_301.2160m/z	CSID85184	M+H	C20H28O2	40.4	10.8	-0.628527	92.1889	100 - 22 - 2.72 - 0.244	Dehydroabietate		301.216	1	16.4003
16.40_339.1643m/z	CSID58926	M+H	C18H26ClN2S	30.8	0	-4.0483	58.6817	100 - 21.3 - 38.6 - 7.87 - 2.25 - 0.35	Tandamine hydrochloride		339.164	1	16.4003
16.40_363.1315m/z	CSID65328371	M+H	C19H17F3N2O2	36	0	0.162587	80.3826	100 - 21.6 - 2.62 - 0.232	11-[4-(Trifluoromethyl)benzoyl]-7,11-diazatricyclo[7.3.1.0~2,7~]trideca-2,4-dien-6-one		363.132	1	16.4003
16.42_357.1756m/z	CSID65328706	M+H	C22H21BN2O2	22.4	1.14	-3.62229	14.9973	23.4 - 100 - 24.2 - 3.25 - 0.313	Methyl 3-(1H-naphtho[1,8-de][1,3,2]diazaborinin-2(3H)-yl)-4-phenyl-4-pentenoate		357.176	1	16.4175
16.42_361.2737m/z	CSID194604	M+H	C23H36O3	38	2.4	-0.0759737	87.5557	100 - 25.4 - 3.71 - 0.396	Drostanolone propionate		361.274	1	16.4175
16.42_361.2737m/z	CSID197565	M+H	C23H36O3	37.5	0	-0.0759737	87.5557	100 - 25.4 - 3.71 - 0.396	ALLOPREGNANOLONE ACETATE		361.274	1	16.4175
16.42_361.2737m/z	CSID206348	M+H	C23H36O3	37.5	0	-0.0759737	87.5557	100 - 25.4 - 3.71 - 0.396	17β-Hydroxy-6β-methyl-5α-androstan-3-one propionate		361.274	1	16.4175
16.42_502.2934m/z	CSID3231	M+H	C32H39NO4	38.6	0.0766	-3.59415	97.1339	100 - 35.6 - 6.96 - 0.977 - 0.108	Fexofenadine		502.293	1	16.4175
16.42_502.2934m/z	CSID52085418	M+H	C32H39NO4	38.8	1.26	-3.59415	97.1339	100 - 35.6 - 6.96 - 0.977 - 0.108	Aflatrem		502.293	1	16.4175
16.48_124.9580m/z	CSID141846	M+H	CH5AsO2	39.3	0	1.58721	98.3983	100 - 1.22 - 0.413	Methylarsonous acid		124.958	1	16.4804
16.50_121.1016m/z	CSID10236	M+H	C9H12	40.6	16.2	3.22771	90.6562	100 - 9.87 - 0.435	1,2,3-Trimethylbenzene		121.102	1	16.4975
16.50_121.1016m/z	CSID11409	M+H	C9H12	41.7	21.5	3.22771	90.6562	100 - 9.87 - 0.435	2-Ethyltoluene		121.102	1	16.4975
16.50_121.1016m/z	CSID11603	M+H	C9H12	41.7	21.5	3.22771	90.6562	100 - 9.87 - 0.435	3-ethyltoluene		121.102	1	16.4975
16.50_121.1016m/z	CSID11660	M+H	C9H12	41.7	21.5	3.22771	90.6562	100 - 9.87 - 0.435	4-Ethyltoluene		121.102	1	16.4975
16.50_121.1016m/z	CSID454054	M+H	C9H12	41.7	21.5	3.22771	90.6562	100 - 9.87 - 0.435	Nona-2,7-diyne		121.102	1	16.4975
16.50_121.1016m/z	CSID6977	M+H	C9H12	40.6	16.2	3.22771	90.6562	100 - 9.87 - 0.435	Pseudocumene		121.102	1	16.4975
16.50_121.1016m/z	CSID7128	M+H	C9H12	40.8	17.3	3.22771	90.6562	100 - 9.87 - 0.435	Cumene		121.102	1	16.4975
16.50_121.1016m/z	CSID7659	M+H	C9H12	40.6	16.2	3.22771	90.6562	100 - 9.87 - 0.435	Mesitylene		121.102	1	16.4975
16.55_327.0786m/z	CSID7988	M+H	C18H15O4P	39.9	3.92	1.61812	97.4594	100 - 19.8 - 2.68 - 0.272	Phosphoric acid, triphenyl ester		327.079	1	16.549
16.61_425.2641m/z	CSID65327334	M+H	C26H36N2OS	35.6	0	4.73657	83.3016	100 - 30.1 - 9.1 - 1.79 - 0.254	1-Diazo-5-(dodecyloxy)-2-methyl-2,3-dihydro-1H-benzo[f]thiochromene		425.264	1	16.6118
16.63_275.1925m/z	CSID73056	M+H	C18H27P	36.3	0	0.70258	82.1433	100 - 19.8 - 1.85 - 0.109	Dicyclohexylphenylphosphine		275.193	1	16.629
16.63_331.1607m/z	CSID65328719	M+H	C20H19BN2O2	24.9	0	-1.51067	26.5516	23.5 - 100 - 22.1 - 2.77 - 0.251	Methyl 3-(1H-naphtho[1,8-de][1,3,2]diazaborinin-2(3H)-yl)-3-phenylpropanoate		331.161	1	16.629
16.66_526.2938m/z	CSID75535991	M+H	C30H35N7O2	38.2	0.644	2.51812	93.2379	100 - 35.5 - 6.53 - 0.828	N-(5-{[4-(1-Cyclopropyl-1H-indol-3-yl)-2-pyrimidinyl]amino}-2-{[2-(dimethylamino)ethyl](methyl)amino}-4-methoxyphenyl)acrylamide		526.294	1	16.6633
16.68_279.2322m/z	CSID224210	M+H	C18H30O2	36.2	0.862	1.29432	81.7222	100 - 19.9 - 2.28 - 0.193	5b-estran-3a,17b-diol		279.232	1	16.6804
16.68_279.2322m/z	CSID4444436	M+H	C18H30O2	36	0	1.29432	81.7222	100 - 19.9 - 2.28 - 0.193	Gamma-Linolenic acid		279.232	1	16.6804
16.68_279.2322m/z	CSID4444437	M+H	C18H30O2	36.2	0.742	1.29432	81.7222	100 - 19.9 - 2.28 - 0.193	Alpha-Linolenic acid		279.232	1	16.6804
16.68_279.2322m/z	CSID4444492	M+H	C18H30O2	36.2	0.742	1.29432	81.7222	100 - 19.9 - 2.28 - 0.193	(9Z)-9-Octadecen-12-ynoic acid		279.232	1	16.6804
16.68_279.2322m/z	CSID4444560	M+H	C18H30O2	36.2	0.723	1.29432	81.7222	100 - 19.9 - 2.28 - 0.193	Alpha-Eleostearic acid		279.232	1	16.6804
16.68_279.2322m/z	CSID4444570	M+H	C18H30O2	36.2	0.723	1.29432	81.7222	100 - 19.9 - 2.28 - 0.193	Punicic acid		279.232	1	16.6804
16.68_279.2322m/z	CSID79536282	M+H	C18H30O2	36	0	1.29432	81.7222	100 - 19.9 - 2.28 - 0.193	Methyl (2E)-3-[2-butyl-4-(2-methyl-2-propanyl)-1-cyclohexen-1-yl]acrylate		279.232	1	16.6804
16.70_307.2255m/z	CSID10128496	M+H	C19H30O3	35.5	1.82	-4.10795	80.6564	100 - 21 - 2.71 - 0.261	dihydromonacolin L		307.226	1	16.6976
16.70_307.2255m/z	CSID204490	M+H	C19H30O3	35.3	0.425	-4.10795	80.6564	100 - 21 - 2.71 - 0.261	3β-Hydroxy-D-homo-17a-oxa-5α-androstan-17-one		307.226	1	16.6976
16.70_307.2255m/z	CSID225182	M+H	C19H30O3	35.7	2.58	-4.10795	80.6564	100 - 21 - 2.71 - 0.261	Androst-5-ene-3β,17β,19-triol		307.226	1	16.6976
16.70_307.2255m/z	CSID5667	M+H	C19H30O3	35.4	1.29	-4.10795	80.6564	100 - 21 - 2.71 - 0.261	oxandrolone		307.226	1	16.6976
16.70_307.2255m/z	CSID65328216	M+H	C19H30O3	35.2	0	-4.10795	80.6564	100 - 21 - 2.71 - 0.261	Methyl (decyloxy)(phenyl)acetate		307.226	1	16.6976
16.70_307.2255m/z	CSID8461834	M+H	C19H30O3	35.3	0.802	-4.10795	80.6564	100 - 21 - 2.71 - 0.261	11β-Hydroxyandrosterone		307.226	1	16.6976
16.70_307.2255m/z	CSID92020	M+H	C19H30O3	35.3	0.802	-4.10795	80.6564	100 - 21 - 2.71 - 0.261	11-Hydroxyetiocholanolone		307.226	1	16.6976
16.73_135.0839m/z	CSID67413	M+H	C5H14O2Si	36.8	0	2.20943	86.8455	100 - 10.7 - 4.18 - 0.241	Diethoxymethylsilane		135.084	1	16.7319
16.73_502.2938m/z	CSID3231	M+H	C32H39NO4	38.6	0.0495	-2.82023	96.2126	100 - 35.6 - 6.96 - 0.977 - 0.108	Fexofenadine		502.294	1	16.7319
16.73_502.2938m/z	CSID52085418	M+H	C32H39NO4	38.8	1.03	-2.82023	96.2126	100 - 35.6 - 6.96 - 0.977 - 0.108	Aflatrem		502.294	1	16.7319
16.78_235.1698m/z	CSID129307333	M+H	C15H22O2	39	3.02	2.35921	94.6881	100 - 16.6 - 1.69 - 0.13	2-[(3E,7E)-4,8-Dimethyl-3,7-cyclodecadien-1-yl]acrylic acid		235.17	1	16.7776
16.78_235.1698m/z	CSID135586	M+H	C15H22O2	39.7	6.5	2.35921	94.6881	100 - 16.6 - 1.69 - 0.13	curcumenone		235.17	1	16.7776
16.78_235.1698m/z	CSID21375532	M+H	C15H22O2	39	3.02	2.35921	94.6881	100 - 16.6 - 1.69 - 0.13	germacra-1(10),4,11(13)-trien-12-oic acid		235.17	1	16.7776
16.78_235.1698m/z	CSID30790780	M+H	C15H22O2	39.3	4.82	2.35921	94.6881	100 - 16.6 - 1.69 - 0.13	(1R,3aR,5aS)-1,7,7-Trimethyl-1,2,3,3a,5a,6,7,8-octahydrocyclopenta[c]pentalene-4-carboxylic acid		235.17	1	16.7776
16.78_235.1698m/z	CSID30791647	M+H	C15H22O2	39.3	4.82	2.35921	94.6881	100 - 16.6 - 1.69 - 0.13	Sugeonol		235.17	1	16.7776
16.78_235.1698m/z	CSID30791651	M+H	C15H22O2	39.4	5.13	2.35921	94.6881	100 - 16.6 - 1.69 - 0.13	(7E,10Z)-10-(1-Hydroxy-2-propanylidene)-3,7-dimethyl-3,7-cyclodecadien-1-one		235.17	1	16.7776
16.78_235.1698m/z	CSID30791653	M+H	C15H22O2	39.5	5.78	2.35921	94.6881	100 - 16.6 - 1.69 - 0.13	(1S,6Z,10S)-3-Isopropylidene-6,10-dimethyl-11-oxabicyclo[8.1.0]undec-6-en-4-one		235.17	1	16.7776
16.78_235.1698m/z	CSID30791710	M+H	C15H22O2	39.4	4.96	2.35921	94.6881	100 - 16.6 - 1.69 - 0.13	α-Cyperone		235.17	1	16.7776
16.78_235.1698m/z	CSID35013566	M+H	C15H22O2	39.7	6.5	2.35921	94.6881	100 - 16.6 - 1.69 - 0.13	4-Isopropylidene-1-methyl-7-(3-oxobutyl)bicyclo[4.1.0]heptan-3-one		235.17	1	16.7776
16.78_235.1698m/z	CSID35013923	M+H	C15H22O2	39.8	6.91	2.35921	94.6881	100 - 16.6 - 1.69 - 0.13	(6Z)-3-Isopropylidene-6,10-dimethyl-6-cyclodecene-1,4-dione		235.17	1	16.7776
16.78_235.1698m/z	CSID35014043	M+H	C15H22O2	39.5	5.78	2.35921	94.6881	100 - 16.6 - 1.69 - 0.13	(6Z)-3-Isopropylidene-6,10-dimethyl-11-oxabicyclo[8.1.0]undec-6-en-4-one		235.17	1	16.7776
16.78_235.1698m/z	CSID385373	M+H	C15H22O2	38.4	0	2.35921	94.6881	100 - 16.6 - 1.69 - 0.13	6,6,9a-Trimethyl-4,5,5a,6,7,8,9,9a-octahydronaphtho[1,2-c]furan-3(1H)-one		235.17	1	16.7776
16.78_235.1698m/z	CSID390687	M+H	C15H22O2	39.3	4.82	2.35921	94.6881	100 - 16.6 - 1.69 - 0.13	Bakkenolide A		235.17	1	16.7776
16.78_235.1698m/z	CSID390695	M+H	C15H22O2	39.3	4.82	2.35921	94.6881	100 - 16.6 - 1.69 - 0.13	Confertifolin		235.17	1	16.7776
16.78_235.1698m/z	CSID390708	M+H	C15H22O2	39.3	4.82	2.35921	94.6881	100 - 16.6 - 1.69 - 0.13	Drimenin		235.17	1	16.7776
16.78_235.1698m/z	CSID390713	M+H	C15H22O2	39.3	4.82	2.35921	94.6881	100 - 16.6 - 1.69 - 0.13	eremophilenolide		235.17	1	16.7776
16.78_235.1698m/z	CSID390828	M+H	C15H22O2	39.7	6.86	2.35921	94.6881	100 - 16.6 - 1.69 - 0.13	Hydroxyisopatchoulenone		235.17	1	16.7776
16.78_235.1698m/z	CSID390837	M+H	C15H22O2	39.4	4.98	2.35921	94.6881	100 - 16.6 - 1.69 - 0.13	Sclerosporin		235.17	1	16.7776
16.78_235.1698m/z	CSID390844	M+H	C15H22O2	39.3	4.82	2.35921	94.6881	100 - 16.6 - 1.69 - 0.13	Tetradymol		235.17	1	16.7776
16.78_235.1698m/z	CSID4945176	M+H	C15H22O2	39.4	4.98	2.35921	94.6881	100 - 16.6 - 1.69 - 0.13	Valerenic acid		235.17	1	16.7776
16.78_235.1698m/z	CSID4946685	M+H	C15H22O2	39.8	6.94	2.35921	94.6881	100 - 16.6 - 1.69 - 0.13	dehydrocurdione		235.17	1	16.7776
16.78_235.1698m/z	CSID498303	M+H	C15H22O2	38.4	0	2.35921	94.6881	100 - 16.6 - 1.69 - 0.13	6,6,9a-Trimethyl-5,5a,6,7,8,9,9a,9b-octahydronaphtho[1,2-c]furan-1(3H)-one		235.17	1	16.7776
16.78_235.1698m/z	CSID65414	M+H	C15H22O2	39.3	4.82	2.35921	94.6881	100 - 16.6 - 1.69 - 0.13	(?)-Polygodial		235.17	1	16.7776
16.78_235.1698m/z	CSID79536318	M+H	C15H22O2	39.3	4.85	2.35921	94.6881	100 - 16.6 - 1.69 - 0.13	Methyl (2E)-3-(2-butyl-6-methyl-1,5-cyclohexadien-1-yl)acrylate		235.17	1	16.7776
16.78_235.1698m/z	CSID81407861	M+H	C15H22O2	39.3	4.82	2.35921	94.6881	100 - 16.6 - 1.69 - 0.13	5′,5′-Dimethyl-1,1′-bi(cyclohexane)-1′,3-diene-4-carboxylic acid		235.17	1	16.7776
16.78_235.1698m/z	CSID9097710	M+H	C15H22O2	39.3	4.82	2.35921	94.6881	100 - 16.6 - 1.69 - 0.13	Artemisic acid		235.17	1	16.7776
16.78_235.1698m/z	CSID95950	M+H	C15H22O2	38.4	0	2.35921	94.6881	100 - 16.6 - 1.69 - 0.13	Methyl 4-heptylbenzoate		235.17	1	16.7776
16.79_277.2160m/z	CSID115006754	M+H	C18H28O2	36.2	0	-0.649414	81.741	100 - 19.9 - 2.28 - 0.192	2,3,5-Trimethyl-6-nonyl-1,4-benzoquinone		277.216	1	16.7947
16.79_277.2160m/z	CSID4471933	M+H	C18H28O2	36.3	0.495	-0.649414	81.741	100 - 19.9 - 2.28 - 0.192	Stearidonic acid		277.216	1	16.7947
16.79_277.2160m/z	CSID4939178	M+H	C18H28O2	36.2	0	-0.649414	81.741	100 - 19.9 - 2.28 - 0.192	Kinoprene		277.216	1	16.7947
16.81_109.1010m/z	CSID120907	M+H	C8H12	41.7	18.8	-1.57929	91.6337	100 - 8.79 - 0.34	Cyclooctyne		109.101	1	16.8119
16.81_109.1010m/z	CSID4517524	M+H	C8H12	41.4	17	-1.57929	91.6337	100 - 8.79 - 0.34	(3E)-1,3,7-Octatriene		109.101	1	16.8119
16.81_109.1010m/z	CSID7218	M+H	C8H12	41.7	19	-1.57929	91.6337	100 - 8.79 - 0.34	4-Vinylcyclohexene		109.101	1	16.8119
16.85_307.2060m/z	CSID10128439	M+H	C19H27FO2	35.8	1.23	-2.44896	80.877	100 - 20.9 - 2.49 - 0.216	2α-Fluorotestosterone		307.206	1	16.8462
16.85_307.2060m/z	CSID215426	M+H	C19H27FO2	35.9	1.48	-2.44896	80.877	100 - 20.9 - 2.49 - 0.216	16α-Fluoro-17α-hydroxyandrost-4-en-3-one		307.206	1	16.8462
16.88_377.2671m/z	CSID10128405	M+H	C23H36O4	37	0.15	-3.97571	89.4228	100 - 25.4 - 3.92 - 0.45	3-Acetyl-5α-androstane-3β,17β-diol 3-acetate		377.267	1	16.8805
16.88_377.2671m/z	CSID194608	M+H	C23H36O4	37	0	-3.97571	89.4228	100 - 25.4 - 3.92 - 0.45	3β,17β-Diacetoxy-5α-androstane		377.267	1	16.8805
16.88_377.2671m/z	CSID65328696	M+H	C23H36O4	37	0	-3.97571	89.4228	100 - 25.4 - 3.92 - 0.45	Methyl 3-acetyl-2-methoxy-4,4-dimethyl-1,5-bis(3-methyl-2-buten-1-yl)-2-cyclohexene-1-carboxylate		377.267	1	16.8805
16.88_377.2671m/z	CSID65328698	M+H	C23H36O4	37	0	-3.97571	89.4228	100 - 25.4 - 3.92 - 0.45	Methyl 3-acetyl-1,4,4-trimethyl-5-(3-methyl-2-buten-1-yl)-2-[(3-methyl-2-buten-1-yl)oxy]-2-cyclohexene-1-carboxylate		377.267	1	16.8805
16.98_133.0603m/z	CSID10690	M+H	C4H8N2O3	36.4	0	-3.35225	85.8012	100 - 5.26 - 0.73	Glycylglycine		133.06	1	16.9776
16.98_133.0603m/z	CSID109	M+H	C4H8N2O3	36.4	0	-3.35225	85.8012	100 - 5.26 - 0.73	Ureidopropionic acid		133.06	1	16.9776
16.98_133.0603m/z	CSID11506	M+H	C4H8N2O3	36.4	0	-3.35225	85.8012	100 - 5.26 - 0.73	N-Methyl-N-nitrosourethane		133.06	1	16.9776
16.98_133.0603m/z	CSID19953632	M+H	C4H8N2O3	36.4	0	-3.35225	85.8012	100 - 5.26 - 0.73	Methylazoxymethanol Acetate		133.06	1	16.9776
16.98_133.0603m/z	CSID231	M+H	C4H8N2O3	36.4	0	-3.35225	85.8012	100 - 5.26 - 0.73	DL-asparagine		133.06	1	16.9776
16.98_133.0603m/z	CSID388495	M+H	C4H8N2O3	36.4	0	-3.35225	85.8012	100 - 5.26 - 0.73	3-METHYLHYDANTOIC ACID		133.06	1	16.9776
16.98_133.0603m/z	CSID388679	M+H	C4H8N2O3	36.4	0	-3.35225	85.8012	100 - 5.26 - 0.73	D-b-Asparagine		133.06	1	16.9776
16.98_133.0603m/z	CSID6031	M+H	C4H8N2O3	36.4	0	-3.35225	85.8012	100 - 5.26 - 0.73	L-(?)-Asparagine		133.06	1	16.9776
16.98_137.1327m/z	CSID10669	M+H	C10H16	40.2	13.2	1.72164	89.6489	100 - 11 - 0.546	β-Phellandrene		137.133	1	16.9776
16.98_137.1327m/z	CSID10979	M+H	C10H16	40	12.3	1.72164	89.6489	100 - 11 - 0.546	TERPINOLENE		137.133	1	16.9776
16.98_137.1327m/z	CSID14198	M+H	C10H16	39.9	11.9	1.72164	89.6489	100 - 11 - 0.546	(±)-β-Pinene		137.133	1	16.9776
16.98_137.1327m/z	CSID17769	M+H	C10H16	39.9	12	1.72164	89.6489	100 - 11 - 0.546	(±)-Sabinene		137.133	1	16.9776
16.98_137.1327m/z	CSID20939	M+H	C10H16	39.8	11.2	1.72164	89.6489	100 - 11 - 0.546	(±)-Limonene		137.133	1	16.9776
16.98_137.1327m/z	CSID24263	M+H	C10H16	39.6	10.4	1.72164	89.6489	100 - 11 - 0.546	carene		137.133	1	16.9776
16.98_137.1327m/z	CSID28993	M+H	C10H16	39.7	10.7	1.72164	89.6489	100 - 11 - 0.546	β-Myrcene		137.133	1	16.9776
16.98_137.1327m/z	CSID388386	M+H	C10H16	39.8	11.2	1.72164	89.6489	100 - 11 - 0.546	(S)-(?)-Limonene		137.133	1	16.9776
16.98_137.1327m/z	CSID389747	M+H	C10H16	39.8	11.2	1.72164	89.6489	100 - 11 - 0.546	(R)-(+)-Limonene		137.133	1	16.9776
16.98_137.1327m/z	CSID389793	M+H	C10H16	39.8	11.6	1.72164	89.6489	100 - 11 - 0.546	l-camphene		137.133	1	16.9776
16.98_137.1327m/z	CSID389794	M+H	C10H16	39.9	11.9	1.72164	89.6489	100 - 11 - 0.546	(?)-β-Pinene		137.133	1	16.9776
16.98_137.1327m/z	CSID389795	M+H	C10H16	39.5	10.1	1.72164	89.6489	100 - 11 - 0.546	(?)-α-Pinene		137.133	1	16.9776
16.98_137.1327m/z	CSID390899	M+H	C10H16	39.6	10.4	1.72164	89.6489	100 - 11 - 0.546	(?)-Carene		137.133	1	16.9776
16.98_137.1327m/z	CSID390915	M+H	C10H16	39.8	11.4	1.72164	89.6489	100 - 11 - 0.546	(R)-(?)-α-Phellandrene		137.133	1	16.9776
16.98_137.1327m/z	CSID390916	M+H	C10H16	40.2	13.2	1.72164	89.6489	100 - 11 - 0.546	(+)-β-phellandrene		137.133	1	16.9776
16.98_137.1327m/z	CSID391428	M+H	C10H16	39.6	10.4	1.72164	89.6489	100 - 11 - 0.546	(+)-Carene		137.133	1	16.9776
16.98_137.1327m/z	CSID391432	M+H	C10H16	39.8	11.4	1.72164	89.6489	100 - 11 - 0.546	(S)-(+)-α-Phellandrene		137.133	1	16.9776
16.98_137.1327m/z	CSID391433	M+H	C10H16	40.2	13.2	1.72164	89.6489	100 - 11 - 0.546	(?)-β-phellandrene		137.133	1	16.9776
16.98_137.1327m/z	CSID4444881	M+H	C10H16	39.7	10.7	1.72164	89.6489	100 - 11 - 0.546	trans-β-Ocimene		137.133	1	16.9776
16.98_137.1327m/z	CSID4478390	M+H	C10H16	39.7	10.7	1.72164	89.6489	100 - 11 - 0.546	(Z)-β-ocimene		137.133	1	16.9776
16.98_137.1327m/z	CSID6364	M+H	C10H16	39.8	11.6	1.72164	89.6489	100 - 11 - 0.546	Camphene		137.133	1	16.9776
16.98_137.1327m/z	CSID6402	M+H	C10H16	39.5	10.1	1.72164	89.6489	100 - 11 - 0.546	(±)-α-Pinene		137.133	1	16.9776
16.98_137.1327m/z	CSID65326790	M+H	C10H16	39.3	9.11	1.72164	89.6489	100 - 11 - 0.546	3,7-Dimethyl-6-octen-1-yne		137.133	1	16.9776
16.98_137.1327m/z	CSID71367	M+H	C10H16	39.1	7.92	1.72164	89.6489	100 - 11 - 0.546	cyclene		137.133	1	16.9776
16.98_137.1327m/z	CSID7180	M+H	C10H16	39.8	11.4	1.72164	89.6489	100 - 11 - 0.546	α-Phellandrene		137.133	1	16.9776
16.98_137.1327m/z	CSID7181	M+H	C10H16	39.6	10.6	1.72164	89.6489	100 - 11 - 0.546	γ-Terpinene		137.133	1	16.9776
16.98_137.1327m/z	CSID7182	M+H	C10H16	40	12.5	1.72164	89.6489	100 - 11 - 0.546	α-Terpinene		137.133	1	16.9776
16.98_137.1327m/z	CSID74205	M+H	C10H16	39.5	10.1	1.72164	89.6489	100 - 11 - 0.546	(+)-α-Pinene		137.133	1	16.9776
16.98_137.1327m/z	CSID83259	M+H	C10H16	39.8	11.6	1.72164	89.6489	100 - 11 - 0.546	Camphene		137.133	1	16.9776
16.98_137.1327m/z	CSID8466294	M+H	C10H16	39.9	11.9	1.72164	89.6489	100 - 11 - 0.546	(+)-β-Pinene		137.133	1	16.9776
16.98_137.1327m/z	CSID9063235	M+H	C10H16	39.9	12	1.72164	89.6489	100 - 11 - 0.546	(+)-sabinene		137.133	1	16.9776
16.98_137.1327m/z	CSID9226873	M+H	C10H16	39.9	12	1.72164	89.6489	100 - 11 - 0.546	(?)-sabinene		137.133	1	16.9776
16.98_137.1327m/z	CSID92519	M+H	C10H16	37.5	0	1.72164	89.6489	100 - 11 - 0.546	menogene		137.133	1	16.9776
16.98_167.0384m/z	CSID491598	M+H	C7H12Cl2	29.9	0	-2.99944	53.1946	100 - 7.71 - 64.2 - 4.93 - 10.4 - 0.791	1,2-Dichlorocycloheptane		167.038	1	16.9776
16.98_167.0384m/z	CSID5574	M+H	C6H6N4S	37.6	1.99	-1.25881	87.6747	100 - 8.82 - 4.87 - 0.371	6-(Methylthio)purine		167.038	1	16.9776
16.98_181.0542m/z	CSID30991571	M+H	C6H16S2Si	35.5	3.93	3.72221	77.811	100 - 13.4 - 13.1 - 1.43 - 0.616	Dimethylbis((methylthio)methyl)silane		181.054	1	16.9776
16.98_181.0542m/z	CSID85692	M+H	C7H8N4S	38.6	6.68	-0.154567	86.7197	100 - 9.92 - 4.96 - 0.424	6-ethylthiopurine		181.054	1	16.9776
16.98_279.2326m/z	CSID224210	M+H	C18H30O2	39.5	4.57	2.55602	95.9783	100 - 19.9 - 2.28 - 0.193	5b-estran-3a,17b-diol		279.233	1	16.9776
16.98_279.2326m/z	CSID4444436	M+H	C18H30O2	38.6	0	2.55602	95.9783	100 - 19.9 - 2.28 - 0.193	Gamma-Linolenic acid		279.233	1	16.9776
16.98_279.2326m/z	CSID4444437	M+H	C18H30O2	39.2	2.89	2.55602	95.9783	100 - 19.9 - 2.28 - 0.193	Alpha-Linolenic acid		279.233	1	16.9776
16.98_279.2326m/z	CSID4444492	M+H	C18H30O2	39.1	2.66	2.55602	95.9783	100 - 19.9 - 2.28 - 0.193	(9Z)-9-Octadecen-12-ynoic acid		279.233	1	16.9776
16.98_279.2326m/z	CSID4444560	M+H	C18H30O2	39.1	2.63	2.55602	95.9783	100 - 19.9 - 2.28 - 0.193	Alpha-Eleostearic acid		279.233	1	16.9776
16.98_279.2326m/z	CSID4444570	M+H	C18H30O2	39.1	2.63	2.55602	95.9783	100 - 19.9 - 2.28 - 0.193	Punicic acid		279.233	1	16.9776
16.98_279.2326m/z	CSID79536282	M+H	C18H30O2	38.6	0	2.55602	95.9783	100 - 19.9 - 2.28 - 0.193	Methyl (2E)-3-[2-butyl-4-(2-methyl-2-propanyl)-1-cyclohexen-1-yl]acrylate		279.233	1	16.9776
16.98_330.1605m/z	CSID2703	M+H	C20H24ClNO	31.1	0.125	-4.30439	60.5984	100 - 22.3 - 34.5 - 7.34 - 0.836	Cloperastine		330.161	1	16.9776
16.98_330.1605m/z	CSID35025	M+H	C20H23ClNO	31.1	0	-4.30439	60.6053	100 - 22.3 - 34.5 - 7.33 - 0.835	OXAPROTILINE HYDROCHLORIDE		330.161	1	16.9776
16.98_330.1605m/z	CSID65326425	M+H	C21H19N3O	35.4	0.0456	1.25531	78.5579	100 - 24.1 - 2.98 - 0.253	N-[2-(1H-Indol-3-yl)ethyl]-2-methyl-6-quinolinecarboxamide		330.161	1	16.9776
16.98_332.1445m/z	CSID142084	M+H	C16H25ClNO2S	31.8	0	-0.274158	59.2505	100 - 18.8 - 38.6 - 7.01 - 2.23 - 0.326	Tertatolol hydrochloride		332.144	1	16.9776
16.98_332.1445m/z	CSID33682	M+H	C19H19F2NO2	34.8	0	-3.61717	78.0971	100 - 21.2 - 2.55 - 0.223	Flazalone		332.144	1	16.9776
16.98_394.2270m/z	CSID7997690	M+H	C24H28FN3O	34.1	0	-4.79138	75.9901	100 - 27.4 - 3.82 - 0.362	Lumateperone		394.227	1	16.9776
16.98_480.1129m/z	CSID26435	M+H	C22H23Cl2F4NO2	29.5	0	2.89407	50.7735	100 - 24.5 - 67.2 - 16 - 12.3 - 2.71 - 0.351	Seperidol hydrochloride		480.113	1	16.9776
16.99_95.0857m/z	CSID124363	M+H	C7H10	43.3	30.8	2.13132	88.0851	100 - 7.69 - 0.254	2-Methyl-1-hexen-3-yne		95.0857	1	16.9948
16.99_109.1007m/z	CSID120907	M+H	C8H12	45.7	35.7	-4.34997	97.649	100 - 8.79 - 0.34	Cyclooctyne		109.101	1	16.9948
16.99_109.1007m/z	CSID4517524	M+H	C8H12	45.1	32.8	-4.34997	97.649	100 - 8.79 - 0.34	(3E)-1,3,7-Octatriene		109.101	1	16.9948
16.99_109.1007m/z	CSID7218	M+H	C8H12	45.7	36.1	-4.34997	97.649	100 - 8.79 - 0.34	4-Vinylcyclohexene		109.101	1	16.9948
16.99_223.1684m/z	CSID30791726	M+H	C14H22O2	36.4	1.01	-3.67584	85.3897	100 - 15.5 - 1.53 - 0.113	KOBUSONE		223.168	1	16.9948
16.99_223.1684m/z	CSID30791727	M+H	C14H22O2	36.9	3.53	-3.67584	85.3897	100 - 15.5 - 1.53 - 0.113	ISOKOBUSONE		223.168	1	16.9948
16.99_223.1684m/z	CSID97166	M+H	C14H22O2	37.9	8.39	-3.67584	85.3897	100 - 15.5 - 1.53 - 0.113	rishitin		223.168	1	16.9948
16.99_447.1398m/z	CSID9736157	M+H	C22H23FN2O5S	34	0	2.94112	73.3047	100 - 25.8 - 8.74 - 1.65 - 0.254	nesbuvir		447.14	1	16.9948
17.08_124.9580m/z	CSID141846	M+H	CH5AsO2	39.3	0	1.67546	98.3983	100 - 1.22 - 0.413	Methylarsonous acid		124.958	1	17.0805
17.08_261.2207m/z	CSID30908669	M+H	C18H28O	36.4	2.95	-2.41855	81.937	100 - 19.8 - 2.07 - 0.15	(4E,6E,8E,10E)-11-Cyclohexyl-9-methyl-4,6,8,10-undecatetraen-1-ol		261.221	1	17.0805
17.08_261.2207m/z	CSID66896	M+H	C18H28O	35.8	0	-2.41855	81.937	100 - 19.8 - 2.07 - 0.15	Laurophenone		261.221	1	17.0805
17.08_261.2207m/z	CSID8714685	M+H	C18H28O	35.9	0.389	-2.41855	81.937	100 - 19.8 - 2.07 - 0.15	(6Z,9Z,12Z,15Z)-6,9,12,15-Octadecatetraenal		261.221	1	17.0805
17.08_277.1390m/z	CSID1056	M+H	C11H20N2O6	37	0	-1.41515	86.7301	100 - 13.1 - 2.02 - 0.19	saccharopine		277.139	1	17.0805
17.08_277.1390m/z	CSID141086	M+H	C11H20N2O6	37	0	-1.41515	86.7301	100 - 13.1 - 2.02 - 0.19	saccharopine		277.139	1	17.0805
17.08_473.2517m/z	CSID56717	M+H	C27H36O7	36.9	0.642	-3.52986	87.8143	100 - 29.9 - 5.75 - 0.828	Methylprednisolone aceponate		473.252	1	17.0805
17.08_473.2517m/z	CSID65327246	M+H	C27H36O7	36.7	0	-3.52986	87.8143	100 - 29.9 - 5.75 - 0.828	(2Z,6E)-4,6-Dimethyl-5,7-bis(2,4,5-trimethoxyphenyl)-2,6-heptadien-1-ol		473.252	1	17.0805
17.11_299.1630m/z	CSID10128472	M+H	C19H22O3	35.2	0	-3.87914	80.7305	100 - 20.9 - 2.69 - 0.259	(1S,2R)-1-Ethyl-7-methoxy-2-methyl-1,2,3,4-tetrahydro-2-phenanthrenecarboxylic acid		299.163	1	17.1091
17.11_299.1630m/z	CSID23254129	M+H	C19H22O3	35.3	0.432	-3.87914	80.7305	100 - 20.9 - 2.69 - 0.259	8-[(2E)-3,7-dimethylocta-2,6-dien-1-yl]-7-hydroxy-2H-chromen-2-one		299.163	1	17.1091
17.11_299.1630m/z	CSID24604610	M+H	C19H22O3	35.2	0	-3.87914	80.7305	100 - 20.9 - 2.69 - 0.259	Ethyl 3-[1-(4-methoxyphenyl)propyl]benzoate		299.163	1	17.1091
17.11_299.1630m/z	CSID391059	M+H	C19H22O3	35.6	1.72	-3.87914	80.7305	100 - 20.9 - 2.69 - 0.259	Glepidotin C		299.163	1	17.1091
17.11_299.1630m/z	CSID4444768	M+H	C19H22O3	35.3	0.432	-3.87914	80.7305	100 - 20.9 - 2.69 - 0.259	ostruthin		299.163	1	17.1091
17.11_299.1630m/z	CSID88384	M+H	C19H22O3	35.2	0	-3.87914	80.7305	100 - 20.9 - 2.69 - 0.259	1-Ethyl-7-methoxy-2-methyl-1,2,3,4-tetrahydro-2-phenanthrenecarboxylic acid		299.163	1	17.1091
17.18_124.9584m/z	CSID141846	M+H	CH5AsO2	38.5	0	5.0134	98.3983	100 - 1.22 - 0.413	Methylarsonous acid		124.958	1	17.1777
17.19_392.1599m/z	CSID10762174	M+H	C22H21N3O4	35.7	0	-1.53021	80.5473	100 - 25.3 - 3.89 - 0.445	Icotinib		392.16	1	17.1948
17.21_403.2155m/z	CSID129910049	M+H	C19H27BN4O5	21.6	0	2.04544	10.4165	23.5 - 100 - 22.1 - 3.36 - 0.384			403.216	1	17.212
17.23_301.2154m/z	CSID10128435	M+H	C20H28O2	38.3	0	-2.79907	94.7084	100 - 22 - 2.72 - 0.244	A-Norpregn-3(5)-ene-2,20-dione		301.215	1	17.2291
17.23_301.2154m/z	CSID10128448	M+H	C20H28O2	38.6	1.39	-2.79907	94.7084	100 - 22 - 2.72 - 0.244	17β-Hydroxy-7α-methylandrost-1,4-diene-3-one		301.215	1	17.2291
17.23_301.2154m/z	CSID10392840	M+H	C20H28O2	38.3	0.142	-2.79907	94.7084	100 - 22 - 2.72 - 0.244	11-cis-3-Hydroxyretinal		301.215	1	17.2291
17.23_301.2154m/z	CSID118802	M+H	C20H28O2	38.8	2.6	-2.79907	94.7084	100 - 22 - 2.72 - 0.244	19-Nor-17α-pregn-5(10)-en-20-yne-3α,17β-diol		301.215	1	17.2291
17.23_301.2154m/z	CSID137206	M+H	C20H28O2	38.9	3.08	-2.79907	94.7084	100 - 22 - 2.72 - 0.244	spruceanol		301.215	1	17.2291
17.23_301.2154m/z	CSID14017	M+H	C20H28O2	38.8	2.6	-2.79907	94.7084	100 - 22 - 2.72 - 0.244	Etynodiol		301.215	1	17.2291
17.23_301.2154m/z	CSID191237	M+H	C20H28O2	38.6	1.82	-2.79907	94.7084	100 - 22 - 2.72 - 0.244	9-DEHYDROMETHYLTESTOSTERONE		301.215	1	17.2291
17.23_301.2154m/z	CSID197506	M+H	C20H28O2	38.4	0.543	-2.79907	94.7084	100 - 22 - 2.72 - 0.244	17α-Methyl-17β-hydroxyandrosta-4,6-dien-3-one		301.215	1	17.2291
17.23_301.2154m/z	CSID199224	M+H	C20H28O2	38.3	0	-2.79907	94.7084	100 - 22 - 2.72 - 0.244	19-Norprogesterone		301.215	1	17.2291
17.23_301.2154m/z	CSID214242	M+H	C20H28O2	38.6	1.39	-2.79907	94.7084	100 - 22 - 2.72 - 0.244	17β-Hydroxy-2-methylandrost-1,4-dien-3-one		301.215	1	17.2291
17.23_301.2154m/z	CSID21866020	M+H	C20H28O2	38.3	0.142	-2.79907	94.7084	100 - 22 - 2.72 - 0.244	(3S,11cis)-3-Hydroxyretinal		301.215	1	17.2291
17.23_301.2154m/z	CSID21866021	M+H	C20H28O2	38.3	0.142	-2.79907	94.7084	100 - 22 - 2.72 - 0.244	(3R)-3-Hydroxyretinal		301.215	1	17.2291
17.23_301.2154m/z	CSID21866022	M+H	C20H28O2	38.3	0.142	-2.79907	94.7084	100 - 22 - 2.72 - 0.244	(3S)-3-Hydroxyretinal		301.215	1	17.2291
17.23_301.2154m/z	CSID222461	M+H	C20H28O2	38.3	0	-2.79907	94.7084	100 - 22 - 2.72 - 0.244	19-Norpregn-5(10)-en-20-yne-3,17-diol		301.215	1	17.2291
17.23_301.2154m/z	CSID242417	M+H	C20H28O2	38.3	0	-2.79907	94.7084	100 - 22 - 2.72 - 0.244	12-Hydroxyabieta-8(14),9(11),12-trien-7-one		301.215	1	17.2291
17.23_301.2154m/z	CSID28533054	M+H	C20H28O2	38.3	0.142	-2.79907	94.7084	100 - 22 - 2.72 - 0.244	(3R,11cis)-3-Hydroxyretinal		301.215	1	17.2291
17.23_301.2154m/z	CSID291936	M+H	C20H28O2	38.3	0	-2.79907	94.7084	100 - 22 - 2.72 - 0.244	13-Methyl-14-vinylpodocarpa-8(14),9(11),12-triene-3,12-diol		301.215	1	17.2291
17.23_301.2154m/z	CSID392618	M+H	C20H28O2	38.3	0	-2.79907	94.7084	100 - 22 - 2.72 - 0.244	Tretinoin		301.215	1	17.2291
17.23_301.2154m/z	CSID395778	M+H	C20H28O2	38.3	0	-2.79907	94.7084	100 - 22 - 2.72 - 0.244	Alitretinoin		301.215	1	17.2291
17.23_301.2154m/z	CSID4445539	M+H	C20H28O2	38.3	0	-2.79907	94.7084	100 - 22 - 2.72 - 0.244	Isotretinoin		301.215	1	17.2291
17.23_301.2154m/z	CSID4451124	M+H	C20H28O2	39	3.53	-2.79907	94.7084	100 - 22 - 2.72 - 0.244	4-Oxoretinol		301.215	1	17.2291
17.23_301.2154m/z	CSID4719909	M+H	C20H28O2	38.3	0	-2.79907	94.7084	100 - 22 - 2.72 - 0.244	3-Hydroxyretinal		301.215	1	17.2291
17.23_301.2154m/z	CSID54575	M+H	C20H28O2	38.3	0	-2.79907	94.7084	100 - 22 - 2.72 - 0.244	tebufelone		301.215	1	17.2291
17.23_301.2154m/z	CSID6061	M+H	C20H28O2	38.4	0.543	-2.79907	94.7084	100 - 22 - 2.72 - 0.244	Metandienone		301.215	1	17.2291
17.23_301.2154m/z	CSID85184	M+H	C20H28O2	38.7	2.11	-2.79907	94.7084	100 - 22 - 2.72 - 0.244	Dehydroabietate		301.215	1	17.2291
17.23_503.0987m/z	CSID28530820	M+H	C21H24Cl2N2O8	30.2	0	0.87869	51.8262	100 - 24 - 68.3 - 16 - 13.1 - 2.84 - 0.494	tafamidis meglumine		503.099	1	17.2291
17.27_409.0365m/z	CSID65327742	M+H	C17H22Cl2FeN2Si	19.6	0	3.36277	1.83262	6.1 - 1.49 - 100 - 26.6 - 68.7 - 17.6 - 14.2 - 3.28 - 0.749 - 0.108	Iron(2+) chloride (E)-N-[1-phenyl-2-(trimethylsilyl)ethyl]-1-(2-pyridinyl)methanimine (1:2:1)		409.037	1	17.2748
17.27_655.3140m/z	CSID13796067	M+H	C30H42N10O5S	35.8	0	0.983125	79.9569	100 - 37.6 - 12.4 - 2.86 - 0.51	Rizatriptan sulfate		655.314	1	17.2748
17.29_285.2220m/z	CSID10128394	M+H	C20H28O	38.9	0.362	2.46641	96.8461	100 - 22 - 2.51 - 0.197	19-Norpregna-4,17(20)-dien-3-one		285.222	1	17.292
17.29_285.2220m/z	CSID10128434	M+H	C20H28O	38.8	0.312	2.46641	96.8461	100 - 22 - 2.51 - 0.197	(16β)-3-Methoxy-16-methylestra-1,3,5(10)-triene		285.222	1	17.292
17.29_285.2220m/z	CSID10128646	M+H	C20H28O	40.1	6.42	2.46641	96.8461	100 - 22 - 2.51 - 0.197	cingestol		285.222	1	17.292
17.29_285.2220m/z	CSID12892	M+H	C20H28O	40.1	6.42	2.46641	96.8461	100 - 22 - 2.51 - 0.197	TIGESTOL		285.222	1	17.292
17.29_285.2220m/z	CSID133050	M+H	C20H28O	39	1.02	2.46641	96.8461	100 - 22 - 2.51 - 0.197	10,17,17-Trimethylgona-4,13-dien-3-one		285.222	1	17.292
17.29_285.2220m/z	CSID217953	M+H	C20H28O	38.9	0.362	2.46641	96.8461	100 - 22 - 2.51 - 0.197	(17α)-17-Ethyl-17-methylgona-4,13-dien-3-one		285.222	1	17.292
17.29_285.2220m/z	CSID3258248	M+H	C20H28O	38.8	0	2.46641	96.8461	100 - 22 - 2.51 - 0.197	17-Ethyl-17-methylgona-4,13-dien-3-one		285.222	1	17.292
17.29_285.2220m/z	CSID4444130	M+H	C20H28O	38.8	0	2.46641	96.8461	100 - 22 - 2.51 - 0.197	(11Z)-Retinal		285.222	1	17.292
17.29_285.2220m/z	CSID4940721	M+H	C20H28O	39.7	4.69	2.46641	96.8461	100 - 22 - 2.51 - 0.197	3-dehydroretinol		285.222	1	17.292
17.29_285.2220m/z	CSID4940758	M+H	C20H28O	38.8	0	2.46641	96.8461	100 - 22 - 2.51 - 0.197	9-cis-retinal		285.222	1	17.292
17.29_285.2220m/z	CSID553582	M+H	C20H28O	38.8	0	2.46641	96.8461	100 - 22 - 2.51 - 0.197	all-trans-retinal		285.222	1	17.292
17.29_285.2220m/z	CSID5648	M+H	C20H28O	40.1	6.42	2.46641	96.8461	100 - 22 - 2.51 - 0.197	Lynestrenol		285.222	1	17.292
17.29_303.2322m/z	CSID10127	M+H	C20H30O2	40.4	8.51	1.02335	94.7804	100 - 22.1 - 2.73 - 0.244	(?)-Abietic acid		303.232	1	17.292
17.29_303.2322m/z	CSID10128450	M+H	C20H30O2	42	16.6	1.02335	94.7804	100 - 22.1 - 2.73 - 0.244	D-Homotestosterone		303.232	1	17.292
17.29_303.2322m/z	CSID11260	M+H	C20H30O2	42	16.5	1.02335	94.7804	100 - 22.1 - 2.73 - 0.244	17β-Hydroxy-5α-androst-2-ene-2-carboxaldehyde		303.232	1	17.292
17.29_303.2322m/z	CSID129307238	M+H	C20H30O2	39.8	5.31	1.02335	94.7804	100 - 22.1 - 2.73 - 0.244	Abieta-8(14),9(11),12-triene-11,12-diol		303.232	1	17.292
17.29_303.2322m/z	CSID129307468	M+H	C20H30O2	43.6	24.3	1.02335	94.7804	100 - 22.1 - 2.73 - 0.244	Abieta-8,11,13-triene-2,12-diol		303.232	1	17.292
17.29_303.2322m/z	CSID139649	M+H	C20H30O2	41.9	15.9	1.02335	94.7804	100 - 22.1 - 2.73 - 0.244	oryzalexin A		303.232	1	17.292
17.29_303.2322m/z	CSID15232	M+H	C20H30O2	38.7	0	1.02335	94.7804	100 - 22.1 - 2.73 - 0.244	Abieta-8,13-dien-18-oic acid		303.232	1	17.292
17.29_303.2322m/z	CSID191072	M+H	C20H30O2	40.6	9.46	1.02335	94.7804	100 - 22.1 - 2.73 - 0.244	Pimaric acid		303.232	1	17.292
17.29_303.2322m/z	CSID191771	M+H	C20H30O2	40.6	9.46	1.02335	94.7804	100 - 22.1 - 2.73 - 0.244	b-Pimaric Acid		303.232	1	17.292
17.29_303.2322m/z	CSID191824	M+H	C20H30O2	40.6	9.46	1.02335	94.7804	100 - 22.1 - 2.73 - 0.244	neoabietic acid		303.232	1	17.292
17.29_303.2322m/z	CSID201129	M+H	C20H30O2	41.8	15.4	1.02335	94.7804	100 - 22.1 - 2.73 - 0.244	2α-Methyl-5α-androstane-3,17-dione		303.232	1	17.292
17.29_303.2322m/z	CSID201212	M+H	C20H30O2	42	16.6	1.02335	94.7804	100 - 22.1 - 2.73 - 0.244	17-Hydroxy-19-nor-17α-pregn-5(10)-en-3-one		303.232	1	17.292
17.29_303.2322m/z	CSID202471	M+H	C20H30O2	42.8	20.4	1.02335	94.7804	100 - 22.1 - 2.73 - 0.244	17β-Hydroxy-17-methyl-5α-androst-9(11)-en-3-one		303.232	1	17.292
17.29_303.2322m/z	CSID204491	M+H	C20H30O2	43.4	23.4	1.02335	94.7804	100 - 22.1 - 2.73 - 0.244	stenbolone		303.232	1	17.292
17.29_303.2322m/z	CSID205638	M+H	C20H30O2	42.2	17.6	1.02335	94.7804	100 - 22.1 - 2.73 - 0.244	6β-Methyltestosterone		303.232	1	17.292
17.29_303.2322m/z	CSID206349	M+H	C20H30O2	42.2	17.6	1.02335	94.7804	100 - 22.1 - 2.73 - 0.244	6α-Methyltestosterone		303.232	1	17.292
17.29_303.2322m/z	CSID206464	M+H	C20H30O2	43.4	23.3	1.02335	94.7804	100 - 22.1 - 2.73 - 0.244	4-Methyltestosterone		303.232	1	17.292
17.29_303.2322m/z	CSID214727	M+H	C20H30O2	43.7	25	1.02335	94.7804	100 - 22.1 - 2.73 - 0.244	2α,17-Dimethyl-19-nortestosterone		303.232	1	17.292
17.29_303.2322m/z	CSID217067	M+H	C20H30O2	42.2	17.6	1.02335	94.7804	100 - 22.1 - 2.73 - 0.244	7α-Methyltestosterone		303.232	1	17.292
17.29_303.2322m/z	CSID220460	M+H	C20H30O2	42	16.7	1.02335	94.7804	100 - 22.1 - 2.73 - 0.244	Mibolerone		303.232	1	17.292
17.29_303.2322m/z	CSID222564	M+H	C20H30O2	42	16.7	1.02335	94.7804	100 - 22.1 - 2.73 - 0.244	17β-Hydroxy-1,17-dimethylestr-5(10)-en-3-one		303.232	1	17.292
17.29_303.2322m/z	CSID224216	M+H	C20H30O2	39.7	4.97	1.02335	94.7804	100 - 22.1 - 2.73 - 0.244	19-Nor-5α-pregnane-3,20-dione		303.232	1	17.292
17.29_303.2322m/z	CSID2301378	M+H	C20H30O2	42	16.5	1.02335	94.7804	100 - 22.1 - 2.73 - 0.244	metenolone		303.232	1	17.292
17.29_303.2322m/z	CSID26606396	M+H	C20H30O2	40.4	8.51	1.02335	94.7804	100 - 22.1 - 2.73 - 0.244	9β-pimara-7,15-dien-19-oic acid		303.232	1	17.292
17.29_303.2322m/z	CSID30790805	M+H	C20H30O2	40.5	8.88	1.02335	94.7804	100 - 22.1 - 2.73 - 0.244	(1R,2S,6S,7R,10S,12S)-2,6-Dimethyl-13-methylenetetracyclo[10.3.1.0~1,10~.0~2,7~]hexadecane-6-carboxylic acid		303.232	1	17.292
17.29_303.2322m/z	CSID390596	M+H	C20H30O2	40.4	8.51	1.02335	94.7804	100 - 22.1 - 2.73 - 0.244	Isopimaric Acid		303.232	1	17.292
17.29_303.2322m/z	CSID391763	M+H	C20H30O2	40.6	9.44	1.02335	94.7804	100 - 22.1 - 2.73 - 0.244	Palustric acid		303.232	1	17.292
17.29_303.2322m/z	CSID392001	M+H	C20H30O2	42.4	18.6	1.02335	94.7804	100 - 22.1 - 2.73 - 0.244	Oxendolone		303.232	1	17.292
17.29_303.2322m/z	CSID393682	M+H	C20H30O2	42.3	17.8	1.02335	94.7804	100 - 22.1 - 2.73 - 0.244	Eicosapentanoic acid		303.232	1	17.292
17.29_303.2322m/z	CSID4445288	M+H	C20H30O2	42.3	17.7	1.02335	94.7804	100 - 22.1 - 2.73 - 0.244	5Z,7E,9E,14Z,17Z-icosapentaenoic acid		303.232	1	17.292
17.29_303.2322m/z	CSID4572665	M+H	C20H30O2	38.7	0	1.02335	94.7804	100 - 22.1 - 2.73 - 0.244	Kaurenic acid		303.232	1	17.292
17.29_303.2322m/z	CSID4942358	M+H	C20H30O2	41.6	14.4	1.02335	94.7804	100 - 22.1 - 2.73 - 0.244	Peretinoin		303.232	1	17.292
17.29_303.2322m/z	CSID5649	M+H	C20H30O2	42	16.6	1.02335	94.7804	100 - 22.1 - 2.73 - 0.244	norethandrolone		303.232	1	17.292
17.29_303.2322m/z	CSID5788	M+H	C20H30O2	42	16.6	1.02335	94.7804	100 - 22.1 - 2.73 - 0.244	17α-Methyltestosterone		303.232	1	17.292
17.29_303.2322m/z	CSID8015116	M+H	C20H30O2	42.4	18.6	1.02335	94.7804	100 - 22.1 - 2.73 - 0.244	Metogest		303.232	1	17.292
17.36_124.9580m/z	CSID141846	M+H	CH5AsO2	39.4	0	1.19042	98.3983	100 - 1.22 - 0.413	Methylarsonous acid		124.958	1	17.3606
17.44_121.1008m/z	CSID10236	M+H	C9H12	40.2	14.1	-3.21113	90.6562	100 - 9.87 - 0.435	1,2,3-Trimethylbenzene		121.101	1	17.4406
17.44_121.1008m/z	CSID11409	M+H	C9H12	41.3	19.6	-3.21113	90.6562	100 - 9.87 - 0.435	2-Ethyltoluene		121.101	1	17.4406
17.44_121.1008m/z	CSID11603	M+H	C9H12	41.3	19.6	-3.21113	90.6562	100 - 9.87 - 0.435	3-ethyltoluene		121.101	1	17.4406
17.44_121.1008m/z	CSID11660	M+H	C9H12	41.3	19.6	-3.21113	90.6562	100 - 9.87 - 0.435	4-Ethyltoluene		121.101	1	17.4406
17.44_121.1008m/z	CSID454054	M+H	C9H12	41.4	20.3	-3.21113	90.6562	100 - 9.87 - 0.435	Nona-2,7-diyne		121.101	1	17.4406
17.44_121.1008m/z	CSID6977	M+H	C9H12	40.2	14.1	-3.21113	90.6562	100 - 9.87 - 0.435	Pseudocumene		121.101	1	17.4406
17.44_121.1008m/z	CSID7128	M+H	C9H12	40.7	16.5	-3.21113	90.6562	100 - 9.87 - 0.435	Cumene		121.101	1	17.4406
17.44_121.1008m/z	CSID7659	M+H	C9H12	40.2	14.1	-3.21113	90.6562	100 - 9.87 - 0.435	Mesitylene		121.101	1	17.4406
17.44_233.2267m/z	CSID4509567	M+H	C17H28	36.5	0.863	1.40333	83.0845	100 - 18.7 - 1.65	Aplotaxene		233.227	1	17.4406
17.44_233.2267m/z	CSID5256859	M+H	C17H28	36.4	0.837	1.40333	83.0845	100 - 18.7 - 1.65	Gonane		233.227	1	17.4406
17.44_233.2267m/z	CSID5256860	M+H	C17H28	36.4	0.837	1.40333	83.0845	100 - 18.7 - 1.65	(5β)-Gonane		233.227	1	17.4406
17.44_233.2267m/z	CSID5256861	M+H	C17H28	36.4	0.837	1.40333	83.0845	100 - 18.7 - 1.65	(5α)-Gonane		233.227	1	17.4406
17.44_233.2267m/z	CSID65327432	M+H	C17H28	37	3.44	1.40333	83.0845	100 - 18.7 - 1.65	2-Decylbicyclo[2.2.1]hepta-2,5-diene		233.227	1	17.4406
17.44_277.2163m/z	CSID115006754	M+H	C18H28O2	39	0	0.247278	95.5339	100 - 19.9 - 2.28 - 0.192	2,3,5-Trimethyl-6-nonyl-1,4-benzoquinone		277.216	1	17.4406
17.44_277.2163m/z	CSID4471933	M+H	C18H28O2	39.1	0.49	0.247278	95.5339	100 - 19.9 - 2.28 - 0.192	Stearidonic acid		277.216	1	17.4406
17.44_277.2163m/z	CSID4939178	M+H	C18H28O2	39	0	0.247278	95.5339	100 - 19.9 - 2.28 - 0.192	Kinoprene		277.216	1	17.4406
17.44_279.2321m/z	CSID224210	M+H	C18H30O2	39	1.57	0.765607	94.5034	100 - 19.9 - 2.28 - 0.193	5b-estran-3a,17b-diol		279.232	1	17.4406
17.44_279.2321m/z	CSID4444436	M+H	C18H30O2	38.7	0	0.765607	94.5034	100 - 19.9 - 2.28 - 0.193	Gamma-Linolenic acid		279.232	1	17.4406
17.44_279.2321m/z	CSID4444437	M+H	C18H30O2	38.8	0.264	0.765607	94.5034	100 - 19.9 - 2.28 - 0.193	Alpha-Linolenic acid		279.232	1	17.4406
17.44_279.2321m/z	CSID4444492	M+H	C18H30O2	38.8	0.264	0.765607	94.5034	100 - 19.9 - 2.28 - 0.193	(9Z)-9-Octadecen-12-ynoic acid		279.232	1	17.4406
17.44_279.2321m/z	CSID4444560	M+H	C18H30O2	38.8	0.247	0.765607	94.5034	100 - 19.9 - 2.28 - 0.193	Alpha-Eleostearic acid		279.232	1	17.4406
17.44_279.2321m/z	CSID4444570	M+H	C18H30O2	38.8	0.247	0.765607	94.5034	100 - 19.9 - 2.28 - 0.193	Punicic acid		279.232	1	17.4406
17.44_279.2321m/z	CSID79536282	M+H	C18H30O2	38.7	0	0.765607	94.5034	100 - 19.9 - 2.28 - 0.193	Methyl (2E)-3-[2-butyl-4-(2-methyl-2-propanyl)-1-cyclohexen-1-yl]acrylate		279.232	1	17.4406
17.44_333.1743m/z	CSID10613830	M+H	C19H24ClN2O	32.3	0	4.5829	66.7534	100 - 21.6 - 34.4 - 7.09 - 0.786	Palonosetron Hydrochloride		333.174	1	17.4406
17.44_333.1743m/z	CSID19972589	M+H	C19H24ClN2O	32.3	0	4.5829	66.7534	100 - 21.6 - 34.4 - 7.09 - 0.786	IMIPRAMINOXIDE HYDROCHLORIDE		333.174	1	17.4406
17.44_333.1743m/z	CSID4445596	M+H	C19H24ClN2O	32.3	0	4.5829	66.7534	100 - 21.6 - 34.4 - 7.09 - 0.786	Triprolidine hydroChloride		333.174	1	17.4406
17.44_333.1743m/z	CSID5293509	M+H	C19H24ClN2O	32.3	0	4.5829	66.7534	100 - 21.6 - 34.4 - 7.09 - 0.786	Palonosetron HCl		333.174	1	17.4406
17.46_394.1461m/z	CSID2945	M+H	C14H23N3O10	35.3	0	1.29733	78.2251	100 - 16.9 - 3.4 - 0.413	Pentetic acid		394.146	1	17.4577
17.49_341.0945m/z	CSID9221265	M+H	C20H17ClO3	33.6	0	1.68361	69.9676	100 - 21.9 - 34.9 - 7.3 - 0.951	INDANOFAN		341.094	1	17.492
17.51_109.0758m/z	CSID13835179	M+H	C6H8N2	38.3	0.999	-2.07968	92.9861	100 - 7.31 - 0.231	Oxalic acid p-phenylenediamine		109.076	1	17.5092
17.51_109.0758m/z	CSID13836283	M+H	C6H8N2	38.3	0.999	-2.07968	92.9861	100 - 7.31 - 0.231	m-Phenylenediamine		109.076	1	17.5092
17.51_109.0758m/z	CSID13837582	M+H	C6H8N2	38.3	0.999	-2.07968	92.9861	100 - 7.31 - 0.231	Phenylenediamine		109.076	1	17.5092
17.51_109.0758m/z	CSID18383	M+H	C6H8N2	38.1	0	-2.07968	92.9861	100 - 7.31 - 0.231	2-Picolylamine		109.076	1	17.5092
17.51_109.0758m/z	CSID7235	M+H	C6H8N2	38.7	2.94	-2.07968	92.9861	100 - 7.31 - 0.231	Phenylhydrazine		109.076	1	17.5092
17.53_307.1930m/z	CSID107665	M+H	C13H34O2Si3	32.8	0	-3.18131	67.6543	100 - 29.8 - 14.4 - 2.92 - 0.685	3-Hexyl-1,1,1,3,5,5,5-heptamethyltrisiloxane		307.193	1	17.5263
17.54_581.3985m/z	CSID17220908	M+H	C40H52O3	38.5	1.08	-0.666642	92.2928	100 - 44 - 10.1 - 1.59 - 0.194	adonirubin		581.399	1	17.5435
17.54_581.3985m/z	CSID8479157	M+H	C40H52O3	38.3	0	-0.666642	92.2928	100 - 44 - 10.1 - 1.59 - 0.194	Phoenicoxanthin		581.399	1	17.5435
17.56_262.1599m/z	CSID10817	M+H	C19H19N	35.5	0.239	3.18794	81.0441	100 - 21.1 - 2.12 - 0.134	phenindamine		262.16	1	17.5606
17.56_262.1599m/z	CSID5016	M+H	C19H19N	35.5	0.239	3.18794	81.0441	100 - 21.1 - 2.12 - 0.134	Setiptiline		262.16	1	17.5606
17.56_262.1599m/z	CSID65327227	M+H	C19H19N	35.5	0	3.18794	81.0441	100 - 21.1 - 2.12 - 0.134	6-(4-Phenyl-2-butanyl)quinoline		262.16	1	17.5606
17.56_277.1806m/z	CSID10379846	M+H	C17H24O3	38.3	0	2.92374	94.8079	100 - 18.8 - 2.28 - 0.208	2-[(2E)-3,7-Dimethyl-2,6-octadien-1-yl]-6-methoxy-1,4-benzenediol		277.181	1	17.5606
17.56_277.1806m/z	CSID30791646	M+H	C17H24O3	38.3	0	2.92374	94.8079	100 - 18.8 - 2.28 - 0.208	Sugeonyl acetate		277.181	1	17.5606
17.56_277.1806m/z	CSID4444847	M+H	C17H24O3	38.4	0.887	2.92374	94.8079	100 - 18.8 - 2.28 - 0.208	buddledin A		277.181	1	17.5606
17.56_277.1806m/z	CSID4445106	M+H	C17H24O3	38.3	0	2.92374	94.8079	100 - 18.8 - 2.28 - 0.208	Shogaol		277.181	1	17.5606
17.56_277.1806m/z	CSID4945331	M+H	C17H24O3	38.3	0	2.92374	94.8079	100 - 18.8 - 2.28 - 0.208	Onchidal		277.181	1	17.5606
17.58_461.2419m/z	CSID29315044	M+H	C24H28N8O2	34.3	0	2.39679	74.4453	100 - 29.3 - 4.55 - 0.497	Taselisib		461.242	1	17.5778
17.58_461.2419m/z	CSID71117451	M+H	C24H28N8O2	34.3	0	2.39679	74.4453	100 - 29.3 - 4.55 - 0.497	[1-(4-{[4-(4-Hydroxy-1-piperidinyl)phenyl]amino}-5-oxo-5,6-dihydropyrimido[4,5-d]pyridazin-2-yl)-4-piperidinyl]acetonitrile		461.242	1	17.5778
17.62_210.9671m/z	CSID56554	M+H	C3H7CaO6P	37.6	0	-3.90296	92.5312	100 - 3.55 - 1.95 - 0.207 - 2.17 - 0 - 0 - 0 - 0.193	CALCIUM 2-GLYCEROPHOSPHATE		210.967	1	17.6235
17.62_292.0746m/z	CSID59648	M+H	C13H13N3O3S	35.8	0	-1.61659	80.9351	100 - 16.2 - 6.37 - 0.855 - 0.11	amidapsone		292.075	1	17.6235
17.62_363.1522m/z	CSID30791682	M+H	C13H22N4O8	36	0	3.27038	83.8515	100 - 16.1 - 2.86 - 0.321	Clavamycin B		363.152	1	17.6235
17.62_496.3401m/z	CSID65327475	M+H	C29H46BNO3Si	24.2	0	-2.30648	23.5542	22.7 - 100 - 36.7 - 10.2 - 1.98 - 0.279	3-(2-{[Dimethyl(2-methyl-2-propanyl)silyl]oxy}ethyl)-2-(2-naphthyl)-4-(4,4,5,5-tetramethyl-1,3,2-dioxaborolan-2-yl)-4-penten-2-amine		496.34	1	17.6235
17.62_496.3401m/z	CSID65327479	M+H	C29H46BNO3Si	24.2	0	-2.30648	23.5542	22.7 - 100 - 36.7 - 10.2 - 1.98 - 0.279	3-(2-{[Dimethyl(2-methyl-2-propanyl)silyl]oxy}ethyl)-2-(1-naphthyl)-4-(4,4,5,5-tetramethyl-1,3,2-dioxaborolan-2-yl)-4-penten-2-amine		496.34	1	17.6235
17.67_361.2351m/z	CSID129307625	M+H	C20H33NaO4	35.8	0	0.461605	79.5781	100 - 22.2 - 3.16 - 0.338	Sodium (5Z,13E)-9,11-dihydroxyprosta-5,13-dien-1-oate		361.235	1	17.6749
17.67_361.2351m/z	CSID7996036	M+H	C20H33NaO4	35.8	0	0.461605	79.5781	100 - 22.2 - 3.16 - 0.338	Sodium (5Z,9α,11α,13E)-9,11-dihydroxyprosta-5,13-dien-1-oate		361.235	1	17.6749
17.69_101.0600m/z	CSID10488	M+H	C5H8O2	39.9	8.75	2.83304	94.2389	100 - 5.58 - 0.537	δ-Valerolactone		101.06	1	17.6921
17.69_101.0600m/z	CSID111629	M+H	C5H8O2	40.5	11.4	2.83304	94.2389	100 - 5.58 - 0.537	Tiglic acid		101.06	1	17.6921
17.69_101.0600m/z	CSID29001	M+H	C5H8O2	39.6	7.29	2.83304	94.2389	100 - 5.58 - 0.537	2,4-Pentandione		101.06	1	17.6921
17.69_101.0600m/z	CSID3365	M+H	C5H8O2	39.6	7.29	2.83304	94.2389	100 - 5.58 - 0.537	glutaral		101.06	1	17.6921
17.69_101.0600m/z	CSID4481707	M+H	C5H8O2	38.2	0	2.83304	94.2389	100 - 5.58 - 0.537	4,5-Anhydro-1,2-dideoxypent-1-enitol		101.06	1	17.6921
17.69_101.0600m/z	CSID6406	M+H	C5H8O2	39.6	7.24	2.83304	94.2389	100 - 5.58 - 0.537	Methyl methacrylate		101.06	1	17.6921
17.69_101.0600m/z	CSID8490	M+H	C5H8O2	39.6	7.24	2.83304	94.2389	100 - 5.58 - 0.537	Ethyl acrylate		101.06	1	17.6921
17.69_167.0021m/z	CSID65326332	M+H	C6H8Cl2O	30.2	0	-2.24863	53.6684	100 - 6.62 - 64.3 - 4.25 - 10.5 - 0.687	5-Chloro-2-methylenepentanoyl chloride		167.002	1	17.6921
17.69_185.1177m/z	CSID121878	M+H	C10H16O3	38.8	1.59	2.38763	95.2617	100 - 11.1 - 1.18	5,5-Dimethyl-4-(3-oxobutyl)dihydro-2(3H)-furanone		185.118	1	17.6921
17.69_185.1177m/z	CSID27471439	M+H	C10H16O3	39.3	4.1	2.38763	95.2617	100 - 11.1 - 1.18	7-hydroxy-4-isopropenyl-7-methyloxepan-2-one		185.118	1	17.6921
17.69_185.1177m/z	CSID30790786	M+H	C10H16O3	39	2.78	2.38763	95.2617	100 - 11.1 - 1.18	[(1S)-2,2,3-Trimethyl-4-oxocyclopentyl]acetic acid		185.118	1	17.6921
17.69_185.1177m/z	CSID30791329	M+H	C10H16O3	39.3	4.1	2.38763	95.2617	100 - 11.1 - 1.18	(4S)-7-Hydroxy-4-isopropenyl-7-methyl-2-oxepanone		185.118	1	17.6921
17.69_185.1177m/z	CSID30791330	M+H	C10H16O3	39.3	4.1	2.38763	95.2617	100 - 11.1 - 1.18	(4R)-7-Hydroxy-4-isopropenyl-7-methyl-2-oxepanone		185.118	1	17.6921
17.69_185.1177m/z	CSID35764365	M+H	C10H16O3	39	2.78	2.38763	95.2617	100 - 11.1 - 1.18	(2,2,3-Trimethyl-4-oxocyclopentyl)acetic acid		185.118	1	17.6921
17.69_185.1177m/z	CSID3686424	M+H	C10H16O3	38.9	2.01	2.38763	95.2617	100 - 11.1 - 1.18	3-Isopropenyl-6-oxoheptanoic acid		185.118	1	17.6921
17.69_185.1177m/z	CSID389134	M+H	C10H16O3	38.9	2.01	2.38763	95.2617	100 - 11.1 - 1.18	5-exo-Hydroxy-1,2-campholide		185.118	1	17.6921
17.69_185.1177m/z	CSID389390	M+H	C10H16O3	38.7	1.05	2.38763	95.2617	100 - 11.1 - 1.18	1,6,6-Trimethyl-2,7-dioxabicyclo[3.2.2]nonan-3-one		185.118	1	17.6921
17.69_185.1177m/z	CSID391445	M+H	C10H16O3	38.9	2.01	2.38763	95.2617	100 - 11.1 - 1.18	(3S)-3-Isopropenyl-6-oxoheptanoic acid		185.118	1	17.6921
17.69_185.1177m/z	CSID391461	M+H	C10H16O3	38.9	2.01	2.38763	95.2617	100 - 11.1 - 1.18	(3R)-3-Isopropenyl-6-oxoheptanoic acid		185.118	1	17.6921
17.69_185.1177m/z	CSID60671987	M+H	C10H16O3	39	2.52	2.38763	95.2617	100 - 11.1 - 1.18	2-Isopropyl-5-oxocyclohexanecarboxylic acid		185.118	1	17.6921
17.69_266.1248m/z	CSID147777	M+H	C11H15N5O3	35.8	0	0.285734	79.3388	100 - 14 - 1.53 - 0.123	N6-Me-dAdo		266.125	1	17.6921
17.69_266.1248m/z	CSID54782	M+H	C11H15N5O3	36.1	1.27	0.285734	79.3388	100 - 14 - 1.53 - 0.123	LOBUCAVIR		266.125	1	17.6921
17.69_282.1019m/z	CSID25069027	M+H	C19H11N3	35.5	0	-2.36082	80.5298	100 - 21.8 - 2.26 - 0.148	Benzo[f]isoquinolino[3,4-b][1,8]naphthyridine		282.102	1	17.6921
17.69_297.1473m/z	CSID24603975	M+H	C19H20O3	35.4	0	-4.23291	82.1611	100 - 20.9 - 2.69 - 0.258	Ethyl 4′-isobutyryl-3-biphenylcarboxylate		297.147	1	17.6921
17.69_297.1473m/z	CSID4445040	M+H	C19H20O3	35.5	0.408	-4.23291	82.1611	100 - 20.9 - 2.69 - 0.258	4-Prenylresveratrol		297.147	1	17.6921
17.69_399.2509m/z	CSID6292	M+H	C18H39O7P	36.7	3.84	0.771075	80.6713	100 - 20.2 - 3.37 - 0.406	Tris(2-butoxyethyl) phosphate		399.251	1	17.6921
17.69_421.2322m/z	CSID34499567	M+H	C22H32N2O6	37.2	0.306	-2.65991	88.8533	100 - 25.1 - 4.26 - 0.542	4,4′-[3,6,9,12-Tetraoxatetradecane-1,14-diylbis(oxy)]dianiline		421.232	1	17.6921
17.69_421.2322m/z	CSID3483	M+H	C22H32N2O6	37.2	0.113	-2.65991	88.8533	100 - 25.1 - 4.26 - 0.542	Hexoprenaline		421.232	1	17.6921
17.69_429.3354m/z	CSID9296	M+H	C28H44O3	34.2	0.221	-2.0861	73.118	100 - 30.9 - 5.23 - 0.633	Nandrolone decanoate		429.335	1	17.6921
17.69_473.1014m/z	CSID149980	M+H	C22H20N2O8S	34.5	0	0.147863	72.8033	100 - 25.9 - 9.37 - 1.81 - 0.31	Risoter		473.101	1	17.6921
17.71_111.0443m/z	CSID11600	M+H	C6H6O2	39.3	6.31	2.62558	93.257	100 - 6.63 - 0.596	5-Methylfurfural		111.044	1	17.7092
17.71_111.0443m/z	CSID13837760	M+H	C6H6O2	38	0	2.62558	93.257	100 - 6.63 - 0.596	catechol		111.044	1	17.7092
17.71_111.0443m/z	CSID4878	M+H	C6H6O2	38	0	2.62558	93.257	100 - 6.63 - 0.596	Resorcinol		111.044	1	17.7092
17.71_111.0443m/z	CSID715445	M+H	C6H6O2	39	4.84	2.62558	93.257	100 - 6.63 - 0.596	3-Acetylfuran		111.044	1	17.7092
17.71_111.0443m/z	CSID764	M+H	C6H6O2	38	0	2.62558	93.257	100 - 6.63 - 0.596	Hydroquinone		111.044	1	17.7092
17.71_129.0547m/z	CSID10128250	M+H	C6H8O3	39.8	1.59	0.991722	98.7124	100 - 6.7 - 0.806	2-Hydroxy-cis-hex-2,4-dienoate		129.055	1	17.7092
17.71_129.0547m/z	CSID18218	M+H	C6H8O3	39.9	1.91	0.991722	98.7124	100 - 6.7 - 0.806	Furaneol		129.055	1	17.7092
17.71_129.0547m/z	CSID26606397	M+H	C6H8O3	39.8	1.59	0.991722	98.7124	100 - 6.7 - 0.806	(2Z,4Z)-2-hydroxyhexa-2,4-dienoic acid		129.055	1	17.7092
17.71_129.0547m/z	CSID354	M+H	C6H8O3	40.1	3.12	0.991722	98.7124	100 - 6.7 - 0.806	Dihydrophloroglucinol		129.055	1	17.7092
17.71_129.0547m/z	CSID38	M+H	C6H8O3	40.1	3.19	0.991722	98.7124	100 - 6.7 - 0.806	KETOPANTOLACTONE		129.055	1	17.7092
17.71_129.0547m/z	CSID4444477	M+H	C6H8O3	39.8	1.6	0.991722	98.7124	100 - 6.7 - 0.806	2-oxohex-4-enoic acid		129.055	1	17.7092
17.71_129.0547m/z	CSID5382498	M+H	C6H8O3	39.8	1.72	0.991722	98.7124	100 - 6.7 - 0.806	Ethyl (2E)-4-oxobut-2-enoate		129.055	1	17.7092
17.71_129.0547m/z	CSID67238	M+H	C6H8O3	39.5	0	0.991722	98.7124	100 - 6.7 - 0.806	2,5-Bis(hydroxymethyl)furan		129.055	1	17.7092
17.71_129.0547m/z	CSID70223	M+H	C6H8O3	40.1	3.19	0.991722	98.7124	100 - 6.7 - 0.806	4-methyloxane-2,6-dione		129.055	1	17.7092
17.71_185.0124m/z	CSID129910099	M+H	C4H8O6S	39.3	13.7	5.0291	88.7774	100 - 5.45 - 5.87 - 0.278			185.012	1	17.7092
17.71_185.0124m/z	CSID129910100	M+H	C4H8O6S	39.8	16	5.0291	88.7774	100 - 5.45 - 5.87 - 0.278			185.012	1	17.7092
17.71_185.0124m/z	CSID2297400	M+H	C5H4N4O2S	40.3	13.1	-2.23702	91.2122	100 - 7.79 - 5.2 - 0.353	THIOURIC ACID		185.012	1	17.7092
17.71_241.0749m/z	CSID79536339	M+H	C9H12N4O2S	38.9	0.232	-1.90936	96.571	100 - 12.2 - 5.62 - 0.589	Methyl(2-phenylethyl)sulfamyl azide		241.075	1	17.7092
17.71_259.1907m/z	CSID487082	M+H	C14H26O4	36.7	0	1.34108	84.9415	100 - 15.6 - 1.96 - 0.179	Dimethyl 2-methylundecanedioate		259.191	1	17.7092
17.71_259.1907m/z	CSID7496	M+H	C14H26O4	36.7	0.164	1.34108	84.9415	100 - 15.6 - 1.96 - 0.179	Dibutyl adipate		259.191	1	17.7092
17.71_259.1907m/z	CSID7758	M+H	C14H26O4	36.7	0.164	1.34108	84.9415	100 - 15.6 - 1.96 - 0.179	Diethyl sebacate		259.191	1	17.7092
17.71_259.1907m/z	CSID8499	M+H	C14H26O4	36.7	0.164	1.34108	84.9415	100 - 15.6 - 1.96 - 0.179	Diisobutyl adipate		259.191	1	17.7092
17.71_376.1189m/z	CSID24751872	M+H	C18H25FeNO4	19.6	0	-4.40983	3.12525	6.36 - 1.29 - 100 - 22.6 - 3.54 - 0.41	Iron(2+) 2-{[{2-[2-(carboxymethoxy)ethoxy]ethyl}(methyl)amino]methyl}-2,4-cyclopentadienide 2,4-cyclopentadienide (1:1:1)		376.119	1	17.7092
17.71_383.2786m/z	CSID21927673	M+H	C22H38O5	37.9	0.443	-1.54022	90.6912	100 - 24.4 - 3.88 - 0.463	Carboprost Methylate		383.279	1	17.7092
17.71_383.2786m/z	CSID4445541	M+H	C22H38O5	39.8	9.96	-1.54022	90.6912	100 - 24.4 - 3.88 - 0.463	Misoprostol		383.279	1	17.7092
17.71_383.2786m/z	CSID4446231	M+H	C22H38O5	37.9	0.443	-1.54022	90.6912	100 - 24.4 - 3.88 - 0.463	Carboprost Methyl		383.279	1	17.7092
17.71_383.2786m/z	CSID4470755	M+H	C22H38O5	39.7	9.44	-1.54022	90.6912	100 - 24.4 - 3.88 - 0.463	Unoprostone		383.279	1	17.7092
17.71_457.1256m/z	CSID64880486	M+H	C20H22ClF2N4O2S	32.3	0	-3.37842	65.6578	100 - 24.2 - 39.7 - 9.11 - 2.66 - 0.456	filanesib hydrochloride		457.126	1	17.7092
17.73_300.1258m/z	CSID5293644	M+H	C17H18ClN3	32.1	0	-1.32974	62.313	100 - 19.7 - 33.8 - 6.4 - 0.592	lergotrile		300.126	1	17.7264
17.73_347.1465m/z	CSID79536494	M+H	C23H22OS	34.7	0.302	0.383441	73.7666	100 - 26 - 7.96 - 1.45 - 0.189	1-{3-[(2R,5S)-5-(1-Benzothiophen-3-yl)-3-heptyn-2-yl]phenyl}ethanone		347.147	1	17.7264
17.81_356.1478m/z	CSID4445141	M+H	C20H21NO5	34.9	0	-4.1277	79.2102	100 - 22.4 - 3.43 - 0.393	Buntanine		356.148	1	17.8064
17.81_356.1478m/z	CSID4874	M+H	C20H21NO5	35	0.6	-4.1277	79.2102	100 - 22.4 - 3.43 - 0.393	Repirinast		356.148	1	17.8064
17.82_147.0567m/z	CSID10390372	M+H	C7H11ClO	33.4	0	-2.67924	70.027	100 - 7.74 - 32.4 - 2.49 - 0.149	(2E)-2,4-Dimethyl-2-pentenoyl chloride		147.057	1	17.8235
17.82_183.1162m/z	CSID31436	M+H	C14H14	38	0	-3.19731	93.7302	100 - 15.3 - 1.09	2,3-Dimethylbiphenyl		183.116	1	17.8235
17.82_183.1162m/z	CSID7364	M+H	C14H14	38.7	3.65	-3.19731	93.7302	100 - 15.3 - 1.09	Bibenzyl		183.116	1	17.8235
17.82_183.1162m/z	CSID78418	M+H	C14H14	38	0	-3.19731	93.7302	100 - 15.3 - 1.09	3,5-Dimethylbiphenyl		183.116	1	17.8235
17.82_183.1162m/z	CSID8233725	M+H	C14H14	38	0	-3.19731	93.7302	100 - 15.3 - 1.09	1-(3-Buten-2-yl)naphthalene		183.116	1	17.8235
17.82_183.1162m/z	CSID8324555	M+H	C14H14	38	0	-3.19731	93.7302	100 - 15.3 - 1.09	1-[(1E)-1-Buten-1-yl]naphthalene		183.116	1	17.8235
17.82_285.2217m/z	CSID10128394	M+H	C20H28O	38.4	1.01	1.51148	92.7333	100 - 22 - 2.51 - 0.197	19-Norpregna-4,17(20)-dien-3-one		285.222	1	17.8235
17.82_285.2217m/z	CSID10128434	M+H	C20H28O	38.4	1.27	1.51148	92.7333	100 - 22 - 2.51 - 0.197	(16β)-3-Methoxy-16-methylestra-1,3,5(10)-triene		285.222	1	17.8235
17.82_285.2217m/z	CSID10128646	M+H	C20H28O	39.3	5.63	1.51148	92.7333	100 - 22 - 2.51 - 0.197	cingestol		285.222	1	17.8235
17.82_285.2217m/z	CSID12892	M+H	C20H28O	39.3	5.64	1.51148	92.7333	100 - 22 - 2.51 - 0.197	TIGESTOL		285.222	1	17.8235
17.82_285.2217m/z	CSID133050	M+H	C20H28O	38.5	1.48	1.51148	92.7333	100 - 22 - 2.51 - 0.197	10,17,17-Trimethylgona-4,13-dien-3-one		285.222	1	17.8235
17.82_285.2217m/z	CSID217953	M+H	C20H28O	38.4	1.01	1.51148	92.7333	100 - 22 - 2.51 - 0.197	(17α)-17-Ethyl-17-methylgona-4,13-dien-3-one		285.222	1	17.8235
17.82_285.2217m/z	CSID3258248	M+H	C20H28O	38.2	0	1.51148	92.7333	100 - 22 - 2.51 - 0.197	17-Ethyl-17-methylgona-4,13-dien-3-one		285.222	1	17.8235
17.82_285.2217m/z	CSID4444130	M+H	C20H28O	38.4	1.08	1.51148	92.7333	100 - 22 - 2.51 - 0.197	(11Z)-Retinal		285.222	1	17.8235
17.82_285.2217m/z	CSID4940721	M+H	C20H28O	39.3	5.42	1.51148	92.7333	100 - 22 - 2.51 - 0.197	3-dehydroretinol		285.222	1	17.8235
17.82_285.2217m/z	CSID4940758	M+H	C20H28O	38.4	1.08	1.51148	92.7333	100 - 22 - 2.51 - 0.197	9-cis-retinal		285.222	1	17.8235
17.82_285.2217m/z	CSID553582	M+H	C20H28O	38.4	1.08	1.51148	92.7333	100 - 22 - 2.51 - 0.197	all-trans-retinal		285.222	1	17.8235
17.82_285.2217m/z	CSID5648	M+H	C20H28O	39.3	5.64	1.51148	92.7333	100 - 22 - 2.51 - 0.197	Lynestrenol		285.222	1	17.8235
17.82_303.2323m/z	CSID10127	M+H	C20H30O2	39	1.74	1.32123	94.8341	100 - 22.1 - 2.73 - 0.244	(?)-Abietic acid		303.232	1	17.8235
17.82_303.2323m/z	CSID10128450	M+H	C20H30O2	39.9	6.3	1.32123	94.8341	100 - 22.1 - 2.73 - 0.244	D-Homotestosterone		303.232	1	17.8235
17.82_303.2323m/z	CSID11260	M+H	C20H30O2	39.5	4.08	1.32123	94.8341	100 - 22.1 - 2.73 - 0.244	17β-Hydroxy-5α-androst-2-ene-2-carboxaldehyde		303.232	1	17.8235
17.82_303.2323m/z	CSID129307238	M+H	C20H30O2	38.6	0	1.32123	94.8341	100 - 22.1 - 2.73 - 0.244	Abieta-8(14),9(11),12-triene-11,12-diol		303.232	1	17.8235
17.82_303.2323m/z	CSID129307468	M+H	C20H30O2	42.8	21	1.32123	94.8341	100 - 22.1 - 2.73 - 0.244	Abieta-8,11,13-triene-2,12-diol		303.232	1	17.8235
17.82_303.2323m/z	CSID139649	M+H	C20H30O2	39.6	4.71	1.32123	94.8341	100 - 22.1 - 2.73 - 0.244	oryzalexin A		303.232	1	17.8235
17.82_303.2323m/z	CSID15232	M+H	C20H30O2	38.6	0	1.32123	94.8341	100 - 22.1 - 2.73 - 0.244	Abieta-8,13-dien-18-oic acid		303.232	1	17.8235
17.82_303.2323m/z	CSID191072	M+H	C20H30O2	39.3	3.29	1.32123	94.8341	100 - 22.1 - 2.73 - 0.244	Pimaric acid		303.232	1	17.8235
17.82_303.2323m/z	CSID191771	M+H	C20H30O2	39.3	3.29	1.32123	94.8341	100 - 22.1 - 2.73 - 0.244	b-Pimaric Acid		303.232	1	17.8235
17.82_303.2323m/z	CSID191824	M+H	C20H30O2	39.3	3.29	1.32123	94.8341	100 - 22.1 - 2.73 - 0.244	neoabietic acid		303.232	1	17.8235
17.82_303.2323m/z	CSID201129	M+H	C20H30O2	41.8	15.6	1.32123	94.8341	100 - 22.1 - 2.73 - 0.244	2α-Methyl-5α-androstane-3,17-dione		303.232	1	17.8235
17.82_303.2323m/z	CSID201212	M+H	C20H30O2	39.9	6.28	1.32123	94.8341	100 - 22.1 - 2.73 - 0.244	17-Hydroxy-19-nor-17α-pregn-5(10)-en-3-one		303.232	1	17.8235
17.82_303.2323m/z	CSID202471	M+H	C20H30O2	41.1	12.4	1.32123	94.8341	100 - 22.1 - 2.73 - 0.244	17β-Hydroxy-17-methyl-5α-androst-9(11)-en-3-one		303.232	1	17.8235
17.82_303.2323m/z	CSID204491	M+H	C20H30O2	42	16.5	1.32123	94.8341	100 - 22.1 - 2.73 - 0.244	stenbolone		303.232	1	17.8235
17.82_303.2323m/z	CSID205638	M+H	C20H30O2	39.8	5.76	1.32123	94.8341	100 - 22.1 - 2.73 - 0.244	6β-Methyltestosterone		303.232	1	17.8235
17.82_303.2323m/z	CSID206349	M+H	C20H30O2	39.8	5.76	1.32123	94.8341	100 - 22.1 - 2.73 - 0.244	6α-Methyltestosterone		303.232	1	17.8235
17.82_303.2323m/z	CSID206464	M+H	C20H30O2	42	16.5	1.32123	94.8341	100 - 22.1 - 2.73 - 0.244	4-Methyltestosterone		303.232	1	17.8235
17.82_303.2323m/z	CSID214727	M+H	C20H30O2	42.9	21.2	1.32123	94.8341	100 - 22.1 - 2.73 - 0.244	2α,17-Dimethyl-19-nortestosterone		303.232	1	17.8235
17.82_303.2323m/z	CSID217067	M+H	C20H30O2	39.8	5.81	1.32123	94.8341	100 - 22.1 - 2.73 - 0.244	7α-Methyltestosterone		303.232	1	17.8235
17.82_303.2323m/z	CSID220460	M+H	C20H30O2	39.9	6.34	1.32123	94.8341	100 - 22.1 - 2.73 - 0.244	Mibolerone		303.232	1	17.8235
17.82_303.2323m/z	CSID222564	M+H	C20H30O2	39.9	6.3	1.32123	94.8341	100 - 22.1 - 2.73 - 0.244	17β-Hydroxy-1,17-dimethylestr-5(10)-en-3-one		303.232	1	17.8235
17.82_303.2323m/z	CSID224216	M+H	C20H30O2	38.6	0	1.32123	94.8341	100 - 22.1 - 2.73 - 0.244	19-Nor-5α-pregnane-3,20-dione		303.232	1	17.8235
17.82_303.2323m/z	CSID2301378	M+H	C20H30O2	39.5	4.08	1.32123	94.8341	100 - 22.1 - 2.73 - 0.244	metenolone		303.232	1	17.8235
17.82_303.2323m/z	CSID26606396	M+H	C20H30O2	39	1.74	1.32123	94.8341	100 - 22.1 - 2.73 - 0.244	9β-pimara-7,15-dien-19-oic acid		303.232	1	17.8235
17.82_303.2323m/z	CSID30790805	M+H	C20H30O2	39.2	2.58	1.32123	94.8341	100 - 22.1 - 2.73 - 0.244	(1R,2S,6S,7R,10S,12S)-2,6-Dimethyl-13-methylenetetracyclo[10.3.1.0~1,10~.0~2,7~]hexadecane-6-carboxylic acid		303.232	1	17.8235
17.82_303.2323m/z	CSID390596	M+H	C20H30O2	39	1.74	1.32123	94.8341	100 - 22.1 - 2.73 - 0.244	Isopimaric Acid		303.232	1	17.8235
17.82_303.2323m/z	CSID391763	M+H	C20H30O2	39.3	3.27	1.32123	94.8341	100 - 22.1 - 2.73 - 0.244	Palustric acid		303.232	1	17.8235
17.82_303.2323m/z	CSID392001	M+H	C20H30O2	39.8	5.82	1.32123	94.8341	100 - 22.1 - 2.73 - 0.244	Oxendolone		303.232	1	17.8235
17.82_303.2323m/z	CSID393682	M+H	C20H30O2	39.7	5.08	1.32123	94.8341	100 - 22.1 - 2.73 - 0.244	Eicosapentanoic acid		303.232	1	17.8235
17.82_303.2323m/z	CSID4445288	M+H	C20H30O2	39.7	5.1	1.32123	94.8341	100 - 22.1 - 2.73 - 0.244	5Z,7E,9E,14Z,17Z-icosapentaenoic acid		303.232	1	17.8235
17.82_303.2323m/z	CSID4572665	M+H	C20H30O2	38.6	0	1.32123	94.8341	100 - 22.1 - 2.73 - 0.244	Kaurenic acid		303.232	1	17.8235
17.82_303.2323m/z	CSID4942358	M+H	C20H30O2	39.2	2.57	1.32123	94.8341	100 - 22.1 - 2.73 - 0.244	Peretinoin		303.232	1	17.8235
17.82_303.2323m/z	CSID5649	M+H	C20H30O2	39.9	6.28	1.32123	94.8341	100 - 22.1 - 2.73 - 0.244	norethandrolone		303.232	1	17.8235
17.82_303.2323m/z	CSID5788	M+H	C20H30O2	39.9	6.3	1.32123	94.8341	100 - 22.1 - 2.73 - 0.244	17α-Methyltestosterone		303.232	1	17.8235
17.82_303.2323m/z	CSID8015116	M+H	C20H30O2	39.8	5.82	1.32123	94.8341	100 - 22.1 - 2.73 - 0.244	Metogest		303.232	1	17.8235
17.82_377.1634m/z	CSID571069	M+H	C26H20N2O	34	0	-3.84702	74.7165	100 - 29.1 - 4.29 - 0.428	10,10-bis(pyridin-4-ylmethyl)anthracen-9-one		377.163	1	17.8235
17.82_489.1484m/z	CSID24809095	M+H	C25H21FN6O2S	37.7	4.72	-4.0457	88.6489	100 - 30.3 - 9.38 - 1.88 - 0.278	Ilorasertib		489.148	1	17.8235
17.84_341.1790m/z	CSID24604455	M+H	C17H28O5Si	36.5	0	3.18422	86.2881	100 - 24 - 7.03 - 1.06 - 0.131	4-[4-(Triethoxysilyl)butoxy]benzaldehyde		341.179	1	17.8407
17.89_205.0887m/z	CSID24604373	M+H	C9H16O3S	36.4	0	-3.06639	85.4445	100 - 10.8 - 5.67 - 0.535	Methyl 6-(acetylsulfanyl)hexanoate		205.089	1	17.8921
17.89_205.0887m/z	CSID24808203	M+H	C9H16O3S	36.4	0	-3.06639	85.4445	100 - 10.8 - 5.67 - 0.535	2-oxo-8-methylthiooctanoic acid		205.089	1	17.8921
17.89_292.0747m/z	CSID59648	M+H	C13H13N3O3S	35.9	0	-1.19523	80.9351	100 - 16.2 - 6.37 - 0.855 - 0.11	amidapsone		292.075	1	17.8921
17.89_302.0711m/z	CSID184726	M+H	C14H17Cl2NO2	29.6	0	0.55321	48.8858	100 - 15.8 - 65.5 - 10.2 - 11.2 - 1.69 - 0.165	Fenhexamid		302.071	1	17.8921
17.89_335.1260m/z	CSID5619	M+H	C13H22N2O6S	36.2	0	-3.48293	85.3335	100 - 16.1 - 6.96 - 0.945 - 0.149	Neostigmine Methylsulfate		335.126	1	17.8921
17.89_351.1015m/z	CSID10443063	M+H	C16H18N2O5S	35.3	0.198	1.6388	78.2296	100 - 19.2 - 7.3 - 1.13 - 0.166	4-Thia-1-azabicyclo(3.2.0)heptane-2-carboxylic acid, 3,3-dimethyl-6-(2-(p-hydroxyphenyl)acetamido)-7-oxo-		351.101	1	17.8921
17.89_351.1015m/z	CSID107764	M+H	C16H18N2O5S	35.3	0.198	1.6388	78.2296	100 - 19.2 - 7.3 - 1.13 - 0.166	penicillin X		351.101	1	17.8921
17.89_351.1015m/z	CSID6607	M+H	C16H18N2O5S	35.3	0	1.6388	78.2296	100 - 19.2 - 7.3 - 1.13 - 0.166	Phenoxymethylpenicillin		351.101	1	17.8921
17.97_355.1893m/z	CSID219269	M+H	C22H26O4	34.2	0	-3.13069	74.6644	100 - 24.2 - 3.63 - 0.406	Methyl (17β)-3,6-dimethoxyestra-1,3,5(10),6,8-pentaene-17-carboxylate		355.189	1	17.9721
17.97_355.1893m/z	CSID2355	M+H	C22H26O4	34.2	0	-3.13069	74.6644	100 - 24.2 - 3.63 - 0.406	Seratrodast		355.189	1	17.9721
17.97_355.1893m/z	CSID2775303	M+H	C22H26O4	34.2	0	-3.13069	74.6644	100 - 24.2 - 3.63 - 0.406	5,7-Dimethoxy-8-(3-methyl-2-buten-1-yl)-2-phenyl-4-chromanol		355.189	1	17.9721
17.97_355.1893m/z	CSID29786302	M+H	C22H26O4	34.2	0	-3.13069	74.6644	100 - 24.2 - 3.63 - 0.406	(3E)-3-(4-Methoxybenzyl)-6-[(4-methoxybenzyl)oxy]-3-hexen-2-one		355.189	1	17.9721
17.97_355.1893m/z	CSID390964	M+H	C22H26O4	34.3	0.625	-3.13069	74.6644	100 - 24.2 - 3.63 - 0.406	Tephrowatsin A		355.189	1	17.9721
17.97_355.1893m/z	CSID508853	M+H	C22H26O4	34.2	0	-3.13069	74.6644	100 - 24.2 - 3.63 - 0.406	Hexestrol diacetate		355.189	1	17.9721
17.97_355.1893m/z	CSID571002	M+H	C22H26O4	34.2	0	-3.13069	74.6644	100 - 24.2 - 3.63 - 0.406	Hexestrol diacetate		355.189	1	17.9721
17.99_263.2369m/z	CSID129910125	M+H	C18H30O	38.8	0	-0.249698	94.1825	100 - 19.9 - 2.07 - 0.151			263.237	1	17.9893
17.99_263.2369m/z	CSID59421	M+H	C18H30O	39.2	2.32	-0.249698	94.1825	100 - 19.9 - 2.07 - 0.151	4-Dodecylphenol		263.237	1	17.9893
17.99_298.2747m/z	CSID167832	M+H	C18H35NO2	38	0.0598	2.2141	92.726	100 - 20.3 - 2.37 - 0.202	(?)-cassine		298.275	1	17.9893
17.99_298.2747m/z	CSID77719	M+H	C18H35NO2	38	0	2.2141	92.726	100 - 20.3 - 2.37 - 0.202	Spiroxamine		298.275	1	17.9893
17.99_298.2747m/z	CSID8014930	M+H	C18H35NO2	38	0	2.2141	92.726	100 - 20.3 - 2.37 - 0.202	3-dehydrosphingosine		298.275	1	17.9893
18.02_277.2154m/z	CSID115006754	M+H	C18H28O2	35.7	0	-2.81464	81.741	100 - 19.9 - 2.28 - 0.192	2,3,5-Trimethyl-6-nonyl-1,4-benzoquinone		277.215	1	18.0236
18.02_277.2154m/z	CSID4471933	M+H	C18H28O2	35.8	0.569	-2.81464	81.741	100 - 19.9 - 2.28 - 0.192	Stearidonic acid		277.215	1	18.0236
18.02_277.2154m/z	CSID4939178	M+H	C18H28O2	35.7	0	-2.81464	81.741	100 - 19.9 - 2.28 - 0.192	Kinoprene		277.215	1	18.0236
18.02_379.2842m/z	CSID21249504	M+H	C23H38O4	39.2	2.11	-0.350848	94.3009	100 - 25.5 - 3.93 - 0.451	(5Z,13E)-11,15-Dihydroxy-16,16-dimethyl-9-methyleneprosta-5,13-dien-1-oic acid		379.284	1	18.0236
18.02_379.2842m/z	CSID4445451	M+H	C23H38O4	38.8	0	-0.350848	94.3009	100 - 25.5 - 3.93 - 0.451	2-arachidonoylglycerol		379.284	1	18.0236
18.02_379.2842m/z	CSID4445452	M+H	C23H38O4	38.8	0	-0.350848	94.3009	100 - 25.5 - 3.93 - 0.451	1-MONOARACHIDIN		379.284	1	18.0236
18.02_379.2842m/z	CSID4446187	M+H	C23H38O4	39.2	2.11	-0.350848	94.3009	100 - 25.5 - 3.93 - 0.451	meteneprost		379.284	1	18.0236
18.02_379.2842m/z	CSID5292984	M+H	C23H38O4	38.9	0.52	-0.350848	94.3009	100 - 25.5 - 3.93 - 0.451	trimoprostil		379.284	1	18.0236
18.06_440.3149m/z	CSID4445314	M+H	C28H41NO3	36.8	0	-2.31299	86.9254	100 - 31.2 - 5.33 - 0.65	N-Arachidonoyl dopamine		440.315	1	18.0579
18.12_539.3047m/z	CSID9701482	M+H	C30H39FN4O4	38.8	6.77	3.55699	91.2044	100 - 34.5 - 6.6 - 0.908	Ulimorelin		539.305	1	18.1207
18.14_261.1598m/z	CSID30791150	M+H	C15H20N2O2	36.8	0	0.0882696	83.883	100 - 17.3 - 1.81 - 0.142	baptifoline		261.16	1	18.1379
18.14_261.1598m/z	CSID3227	M+H	C15H20N2O2	37	0.984	0.0882696	83.883	100 - 17.3 - 1.81 - 0.142	Fenspiride		261.16	1	18.1379
18.14_261.1598m/z	CSID489147	M+H	C15H20N2O2	36.8	0	0.0882696	83.883	100 - 17.3 - 1.81 - 0.142	3-Benzyl-6-isobutyl-2,5-piperazinedione		261.16	1	18.1379
18.14_261.1598m/z	CSID5429202	M+H	C15H20N2O2	37	1.17	0.0882696	83.883	100 - 17.3 - 1.81 - 0.142	Cyclo(-Leu-Phe)		261.16	1	18.1379
18.14_261.1598m/z	CSID602761	M+H	C15H20N2O2	37.3	2.7	0.0882696	83.883	100 - 17.3 - 1.81 - 0.142	N-Boc tryptamine		261.16	1	18.1379
18.16_482.3613m/z	CSID3845	M+H	C24H52NO6P	39.5	1.79	1.6182	97.6008	100 - 27.1 - 4.78 - 0.631	1-Hexadecyllysophosphatidylcholine		482.361	1	18.155
18.19_204.9808m/z	CSID454112	M+H	C8H6Cl2O2	29.4	0	-4.46976	52.4214	100 - 8.8 - 64.7 - 5.67 - 10.7 - 0.927	3,5-Dichloro-2-hydroxyacetophenone		204.981	1	18.1893
18.19_263.2368m/z	CSID129910125	M+H	C18H30O	38.6	0	-0.568578	93.8191	100 - 19.9 - 2.07 - 0.151			263.237	1	18.1893
18.19_263.2368m/z	CSID59421	M+H	C18H30O	39.3	3.14	-0.568578	93.8191	100 - 19.9 - 2.07 - 0.151	4-Dodecylphenol		263.237	1	18.1893
18.19_298.2746m/z	CSID167832	M+H	C18H35NO2	37.4	0	1.83573	88.9874	100 - 20.3 - 2.37 - 0.202	(?)-cassine		298.275	1	18.1893
18.19_298.2746m/z	CSID77719	M+H	C18H35NO2	37.4	0	1.83573	88.9874	100 - 20.3 - 2.37 - 0.202	Spiroxamine		298.275	1	18.1893
18.19_298.2746m/z	CSID8014930	M+H	C18H35NO2	37.4	0	1.83573	88.9874	100 - 20.3 - 2.37 - 0.202	3-dehydrosphingosine		298.275	1	18.1893
18.19_302.0709m/z	CSID184726	M+H	C14H17Cl2NO2	30.8	0	-0.0107862	54.0872	100 - 15.8 - 65.5 - 10.2 - 11.2 - 1.69 - 0.165	Fenhexamid		302.071	1	18.1893
18.19_317.1171m/z	CSID84143	M+H	C11H25ClO6Si	31.4	0	-3.26843	61.0237	100 - 17.5 - 37.9 - 6.28 - 1.98 - 0.229	etacelasil		317.117	1	18.1893
18.19_336.2076m/z	CSID5291775	M+H	C21H25N3O	35.3	0	1.60495	78.5039	100 - 24.1 - 2.99 - 0.255	ontazolast		336.208	1	18.1893
18.19_336.2076m/z	CSID64397	M+H	C21H25N3O	35.6	1.3	1.60495	78.5039	100 - 24.1 - 2.99 - 0.255	(4-Aminophenyl)(7-benzyl-3,7-diazabicyclo[3.3.1]non-3-yl)methanone		336.208	1	18.1893
18.19_336.2076m/z	CSID64539	M+H	C21H25N3O	35.3	0	1.60495	78.5039	100 - 24.1 - 2.99 - 0.255	ontazolast		336.208	1	18.1893
18.21_185.0813m/z	CSID10288	M+H	C9H12O4	38.3	0	2.40315	94.5619	100 - 10 - 1.27	syringyl alcohol		185.081	1	18.2065
18.21_185.0813m/z	CSID10348	M+H	C9H12O4	38.5	0.849	2.40315	94.5619	100 - 10 - 1.27	MHPG		185.081	1	18.2065
18.21_185.0813m/z	CSID276	M+H	C9H12O4	38.3	0	2.40315	94.5619	100 - 10 - 1.27	3-(5,6-Dihydroxy-1,3-cyclohexadien-1-yl)propanoic acid		185.081	1	18.2065
18.21_185.0813m/z	CSID391479	M+H	C9H12O4	38.7	1.93	2.40315	94.5619	100 - 10 - 1.27	cis-3-(carboxyethyl)-3,5-cyclohexadiene-1,2-diol		185.081	1	18.2065
18.21_185.0813m/z	CSID391536	M+H	C9H12O4	38.7	1.97	2.40315	94.5619	100 - 10 - 1.27	3-[(5S,6R)-5,6-dihydroxycyclohexa-1,3-dienyl]propanoic acid		185.081	1	18.2065
18.21_185.0813m/z	CSID4444283	M+H	C9H12O4	38.4	0.228	2.40315	94.5619	100 - 10 - 1.27	7-Methyl-2-hydroxy-6-oxoocta-2,4-dienoate		185.081	1	18.2065
18.21_185.0813m/z	CSID4444453	M+H	C9H12O4	38.4	0.228	2.40315	94.5619	100 - 10 - 1.27	(2E,4Z)-2-Hydroxy-7-methyl-6-oxo-2,4-octadienoic acid		185.081	1	18.2065
18.21_185.0813m/z	CSID45326	M+H	C10H8N4	37.5	0	-4.86022	93.0762	100 - 12.4 - 0.704	Glu-P 2		185.081	1	18.2065
18.21_185.0813m/z	CSID62711	M+H	C9H12O4	38.3	0	2.40315	94.5619	100 - 10 - 1.27	Antiarol		185.081	1	18.2065
18.21_185.0813m/z	CSID65325883	M+H	C9H12O4	38.3	0	2.40315	94.5619	100 - 10 - 1.27	5-(Hydroxymethyl)-3-methoxy-4-methyl-1,2-benzenediol		185.081	1	18.2065
18.21_185.0813m/z	CSID989	M+H	C5H15NO4P+	38.8	0	3.69611	98.2889	100 - 6.1 - 0.978	Phosphocholine conjugate acid		185.081	1	18.2065
18.21_186.0393m/z	CSID4444266	M+H	C7H7NO5	37.7	0	-2.19893	91.2992	100 - 8.21 - 1.32	2-amino-3-carboxymuconic acid semialdehyde		186.039	1	18.2065
18.21_186.0393m/z	CSID7822197	M+H	C7H7NO5	37.7	0	-2.19893	91.2992	100 - 8.21 - 1.32	(2Z,4E)-4-Amino-6-oxo-2,4-heptadienedioic acid		186.039	1	18.2065
18.21_259.1544m/z	CSID24603678	M+H	C13H22O5	38.8	0	1.54445	95.7042	100 - 14.5 - 2 - 0.189	Diethyl (3-oxo-2-hexanyl)malonate		259.154	1	18.2065
18.21_347.1358m/z	CSID3284	M+H	C22H16F2N2	35.4	0	1.20303	78.2153	100 - 24.7 - 2.92 - 0.22	FLUTRIMAZOLE		347.136	1	18.2065
18.21_347.1358m/z	CSID59173	M+H	C19H23ClN2S	30.6	0	4.40417	58.075	100 - 22.3 - 38.9 - 8.28 - 2.33 - 0.374	chlorproethazine		347.136	1	18.2065
18.21_347.1358m/z	CSID65326836	M+H	C17H28Cl2OSi	30.1	7.14	-0.21841	43.8791	100 - 23.8 - 70.1 - 16.1 - 14.2 - 2.98 - 0.679	[(2,3-Dichloro-5-phenylpentyl)oxy](dimethyl)(2-methyl-2-propanyl)silane		347.136	1	18.2065
18.21_383.2046m/z	CSID30791608	M+H	C20H30O7	39.5	8.34	-4.91094	94.9242	100 - 22.2 - 3.8 - 0.478	Cinncassiol A		383.205	1	18.2065
18.21_383.2046m/z	CSID4940796	M+H	C24H30O2S	37.1	0	1.6354	87.352	100 - 27.2 - 8.48 - 1.6 - 0.223	Sumarotene		383.205	1	18.2065
18.21_383.2046m/z	CSID58145419	M+H	C20H30O7	38	0.504	-4.91094	94.9242	100 - 22.2 - 3.8 - 0.478	(1R,2S,5S,6R,7R,9S,10S,11S)-2,6,9,11-Tetrahydroxy-11-isopropyl-1,5,10-trimethyl-8-oxatetracyclo[7.4.1.1~7,10~.0~2,7~]pentadecane-13,15-dione		383.205	1	18.2065
18.21_399.1801m/z	CSID4470721	M+H	C24H22N4O2	34.3	0.224	-3.60233	75.5873	100 - 27.7 - 4.12 - 0.431	L-365,260		399.18	1	18.2065
18.21_399.1801m/z	CSID94692	M+H	C24H22N4O2	34.3	0	-3.60233	75.5873	100 - 27.7 - 4.12 - 0.431	1-(1-Methyl-2-oxo-5-phenyl-2,3-dihydro-1H-1,4-benzodiazepin-3-yl)-3-(3-methylphenyl)urea		399.18	1	18.2065
18.27_392.1591m/z	CSID10762174	M+H	C22H21N3O4	34.8	0.823	-3.5551	77.1503	100 - 25.3 - 3.89 - 0.445	Icotinib		392.159	1	18.2693
18.37_451.3015m/z	CSID107747	M+H	C22H38N6O4	34.6	0	-2.74704	76.1653	100 - 26.6 - 4.22 - 0.497	Chaksine		451.301	1	18.3722
18.39_409.2957m/z	CSID109088	M+H	C24H40O5	38.8	0.342	2.11968	96.1701	100 - 26.6 - 4.43 - 0.551	ursocholic acid		409.296	1	18.3894
18.39_409.2957m/z	CSID113788	M+H	C24H40O5	39	1.38	2.11968	96.1701	100 - 26.6 - 4.43 - 0.551	β-Phocaecholate		409.296	1	18.3894
18.39_409.2957m/z	CSID141151	M+H	C24H40O5	38.8	0.342	2.11968	96.1701	100 - 26.6 - 4.43 - 0.551	5a-Cholic acid		409.296	1	18.3894
18.39_409.2957m/z	CSID192176	M+H	C24H40O5	38.8	0.342	2.11968	96.1701	100 - 26.6 - 4.43 - 0.551	cholic acid		409.296	1	18.3894
18.39_409.2957m/z	CSID389370	M+H	C24H40O5	38.8	0.342	2.11968	96.1701	100 - 26.6 - 4.43 - 0.551	3α,7α,12β-trihydroxy-5β-cholan-24-oic acid		409.296	1	18.3894
18.39_409.2957m/z	CSID4446933	M+H	C24H40O5	38.7	0	2.11968	96.1701	100 - 26.6 - 4.43 - 0.551	Vulpecholate		409.296	1	18.3894
18.39_409.2957m/z	CSID4446939	M+H	C24H40O5	38.8	0.116	2.11968	96.1701	100 - 26.6 - 4.43 - 0.551	ω-Muricholate		409.296	1	18.3894
18.39_409.2957m/z	CSID4446940	M+H	C24H40O5	38.8	0.116	2.11968	96.1701	100 - 26.6 - 4.43 - 0.551	α-Muricholate		409.296	1	18.3894
18.39_409.2957m/z	CSID4446941	M+H	C24H40O5	38.8	0.116	2.11968	96.1701	100 - 26.6 - 4.43 - 0.551	β-muricholic acid		409.296	1	18.3894
18.39_409.2957m/z	CSID4446970	M+H	C24H40O5	39	1.38	2.11968	96.1701	100 - 26.6 - 4.43 - 0.551	Haemulcholate		409.296	1	18.3894
18.39_409.2957m/z	CSID4446974	M+H	C24H40O5	39.1	1.9	2.11968	96.1701	100 - 26.6 - 4.43 - 0.551	Avicholate		409.296	1	18.3894
18.39_409.2957m/z	CSID4446980	M+H	C24H40O5	39	1.38	2.11968	96.1701	100 - 26.6 - 4.43 - 0.551	Bitocholate		409.296	1	18.3894
18.39_409.2957m/z	CSID4470572	M+H	C24H40O5	38.8	0.233	2.11968	96.1701	100 - 26.6 - 4.43 - 0.551	Butaprost		409.296	1	18.3894
18.39_409.2957m/z	CSID83777	M+H	C24H40O5	38.8	0.116	2.11968	96.1701	100 - 26.6 - 4.43 - 0.551	Hyocholic Acid		409.296	1	18.3894
18.44_433.2944m/z	CSID4470740	M+H	C26H40O5	37	1.49	-1.07691	84.6631	100 - 28.8 - 5.01 - 0.65	Latanoprost		433.294	1	18.4351
18.56_355.1850m/z	CSID35036381	M+H	C17H28BO5P	29.4	0	2.64279	50.0469	23.7 - 100 - 18.7 - 2.66 - 0.281	Diethyl [2-methyl-5-(4,4,5,5-tetramethyl-1,3,2-dioxaborolan-2-yl)phenyl]phosphonate		355.185	1	18.5551
18.67_241.0756m/z	CSID79536339	M+H	C9H12N4O2S	36.9	0.895	0.856322	84.4477	100 - 12.2 - 5.62 - 0.589	Methyl(2-phenylethyl)sulfamyl azide		241.076	1	18.6694
18.69_312.1832m/z	CSID54567	M+H	C17H21N5O	35.9	0.126	4.09678	84.3512	100 - 20.5 - 2.2 - 0.165	noberastine		312.183	1	18.6866
18.70_143.1065m/z	CSID11647	M+H	C8H14O2	38	0	-0.889117	91.2	100 - 8.89 - 0.759	Cyclohexylacetat		143.107	1	18.7037
18.70_143.1065m/z	CSID14363	M+H	C8H14O2	38.5	2.29	-0.889117	91.2	100 - 8.89 - 0.759	Cyclohepatan carboxylic acid		143.107	1	18.7037
18.70_143.1065m/z	CSID16835	M+H	C8H14O2	38	0	-0.889117	91.2	100 - 8.89 - 0.759	ALLYL ISOVALERATE		143.107	1	18.7037
18.70_143.1065m/z	CSID30791778	M+H	C8H14O2	38.5	2.29	-0.889117	91.2	100 - 8.89 - 0.759	2-n-Propyl-3-pentenoic acid		143.107	1	18.7037
18.70_143.1065m/z	CSID4515742	M+H	C8H14O2	38	0	-0.889117	91.2	100 - 8.89 - 0.759	Leaf acetate		143.107	1	18.7037
18.70_143.1065m/z	CSID468165	M+H	C8H14O2	38	0	-0.889117	91.2	100 - 8.89 - 0.759	5-Hexenyl Acetate		143.107	1	18.7037
18.70_143.1065m/z	CSID4925815	M+H	C8H14O2	38	0	-0.889117	91.2	100 - 8.89 - 0.759	Ethyl (E)-4-hexenoate		143.107	1	18.7037
18.70_143.1065m/z	CSID4941657	M+H	C8H14O2	38	0	-0.889117	91.2	100 - 8.89 - 0.759	2-Propyl-2-pentenoic acid		143.107	1	18.7037
18.70_143.1065m/z	CSID65328172	M+H	C8H14O2	38.8	3.69	-0.889117	91.2	100 - 8.89 - 0.759	2-Ethyl-3-hydroxycyclohexanone		143.107	1	18.7037
18.70_143.1065m/z	CSID8487	M+H	C8H14O2	38.5	2.29	-0.889117	91.2	100 - 8.89 - 0.759	Cypionic acid		143.107	1	18.7037
18.70_143.1065m/z	CSID94669	M+H	C8H14O2	38.5	2.29	-0.889117	91.2	100 - 8.89 - 0.759	2-Allylpentanoic acid		143.107	1	18.7037
18.70_143.1065m/z	CSID9484538	M+H	C8H14O2	38.1	0.322	-0.889117	91.2	100 - 8.89 - 0.759	1-(2-Methoxyethoxy)-1-vinylcyclopropane		143.107	1	18.7037
18.78_185.0130m/z	CSID2297400	M+H	C5H4N4O2S	37.4	0	1.08598	88.2272	100 - 7.79 - 5.2 - 0.353	THIOURIC ACID		185.013	1	18.7837
18.80_307.2614m/z	CSID12639	M+H	C18H35NaO2	35.8	0	2.23082	81.6753	100 - 19.9 - 2.3 - 0.194	Sodium stearate		307.261	1	18.8009
18.90_313.2116m/z	CSID58540	M+H	C16H28N2O4	36.5	2.17	-1.78979	82.5143	100 - 18.5 - 2.44 - 0.241	Oseltamivir		313.212	1	18.9037
18.97_154.1083m/z	CSID146714	M+H	C6H11N5	37.7	0	-2.92074	91.9451	100 - 8.44 - 0.318	1-[2-(1H-Imidazol-4-yl)ethyl]guanidine		154.108	1	18.9666
18.98_517.0572m/z	CSID65326293	M+H	C25H18F2O6S2	33.5	0	-2.65356	70.5984	100 - 29.1 - 14.3 - 3.28 - 0.786 - 0.137	(Diphenylmethylene)di-4,1-phenylene disulfurofluoridate		517.057	1	18.9838
18.98_929.0874m/z	CSID30791484	M+H	C38H32Cl2F2MgN6O10S2	30.4	0	-1.63743	54.0095	95.3 - 55.6 - 100 - 50.3 - 39.9 - 16.6 - 7.67 - 2.49 - 0.763 - 0.191	FLUCLOXACILLIN MAGNESIUM ANHYDROUS		929.087	1	18.9838
19.00_398.2001m/z	CSID107585	M+H	C23H27ClN3O	31.2	0	1.95142	58.2052	100 - 26.3 - 35.5 - 8.74 - 1.15 - 0.104	prenoxdiazine		398.2	1	19.0009
19.02_507.2625m/z	CSID4447477	M+H	C28H34N4O5	36.1	0	4.61715	85.9634	100 - 32.3 - 6.09 - 0.842	Ipazilide fumarate		507.263	1	19.0181
19.05_97.0760m/z	CSID121352	M+H	C5H8N2	38.8	0	0.167772	93.9902	100 - 6.23 - 0.164	2,3-Diazabicyclo[2.2.1]hept-2-ene		97.076	1	19.0524
19.05_97.0760m/z	CSID14857	M+H	C5H8N2	38.8	0	0.167772	93.9902	100 - 6.23 - 0.164	1,2-Dimethylimidazole		97.076	1	19.0524
19.05_97.0760m/z	CSID3900087	M+H	C5H8N2	38.8	0	0.167772	93.9902	100 - 6.23 - 0.164	2-Pyrrolidinecarbonitrile		97.076	1	19.0524
19.05_97.0760m/z	CSID59518	M+H	C5H8N2	38.8	0	0.167772	93.9902	100 - 6.23 - 0.164	2-Ethylimidazole		97.076	1	19.0524
19.05_97.0760m/z	CSID63444	M+H	C5H8N2	38.8	0	0.167772	93.9902	100 - 6.23 - 0.164	2,4-Dimethylimidazole		97.076	1	19.0524
19.05_97.0760m/z	CSID67848	M+H	C5H8N2	38.8	0	0.167772	93.9902	100 - 6.23 - 0.164	4,5-dimethylimidazole		97.076	1	19.0524
19.05_108.0811m/z	CSID13835151	M+H	C7H9N	40.2	12.5	3.25605	92.3178	100 - 8.04 - 0.282	toluidine		108.081	1	19.0524
19.05_108.0811m/z	CSID13854136	M+H	C7H9N	40.3	12.8	3.25605	92.3178	100 - 8.04 - 0.282	o-Toluidine		108.081	1	19.0524
19.05_108.0811m/z	CSID7223	M+H	C7H9N	40.6	14.7	3.25605	92.3178	100 - 8.04 - 0.282	Benzylamine		108.081	1	19.0524
19.05_108.0811m/z	CSID7234	M+H	C7H9N	38.4	3.57	3.25605	92.3178	100 - 8.04 - 0.282	N-Methylaniline		108.081	1	19.0524
19.12_149.0703m/z	CSID28528832	M+H	C4CH11NO2S	37	0	3.7174	89.1234	100 - 6.78 - 5.13 - 0.301	L-(1-~11~C)Methionine		149.07	1	19.1152
19.12_149.0703m/z	CSID70955	M+H	C8H8N2O	37.2	0	-4.25218	90.8074	100 - 9.51 - 0.61	5-Methoxybenzimidazole		149.07	1	19.1152
19.12_149.0703m/z	CSID74814343	M+H	C4CH11NO2S	37	0	3.7174	89.1234	100 - 6.78 - 5.13 - 0.301	(1-~11~C)Methionine		149.07	1	19.1152
19.18_95.0853m/z	CSID124363	M+H	C7H10	34	30	-2.64182	43.1589	100 - 7.69 - 0.254	2-Methyl-1-hexen-3-yne		95.0853	1	19.1838
19.20_279.1550m/z	CSID64274	M+H	C11H22N2O6	37.3	0	-0.131635	86.4319	100 - 13.1 - 2.03 - 0.191	deanol aceglumate		279.155	1	19.201
19.20_279.1550m/z	CSID8531642	M+H	C11H22N2O6	37.3	0	-0.131635	86.4319	100 - 13.1 - 2.03 - 0.191	deanol aceglumate		279.155	1	19.201
19.22_501.3439m/z	CSID4444898	M+H	C28H44N4O4	34.3	0.598	0.680749	71.8961	100 - 32.4 - 5.91 - 0.78	Adouetine X		501.344	1	19.2181
19.22_501.3439m/z	CSID4444908	M+H	C28H44N4O4	34.3	0.598	0.680749	71.8961	100 - 32.4 - 5.91 - 0.78	frangulanine		501.344	1	19.2181
19.22_501.3439m/z	CSID4476260	M+H	C28H44N4O4	34.2	0	0.680749	71.8961	100 - 32.4 - 5.91 - 0.78	N-[(10Z)-7-Isobutyl-3-isopropyl-5,8-dioxo-2-oxa-6,9-diazabicyclo[10.2.2]hexadeca-1(14),10,12,15-tetraen-4-yl]-N~2~,N~2~-dimethylisoleucinamide		501.344	1	19.2181
19.38_748.4879m/z	CSID10342604	M+H	C38H69NO13	37.1	0.537	4.95206	90.5701	100 - 42.8 - 11.6 - 2.35 - 0.39	Clarithromycin		748.488	1	19.3839
19.43_507.0407m/z	CSID34565046	M+H	C19H18F3IN2O3	35.1	0	4.03892	80.1819	100 - 21.6 - 2.84 - 0.277	6-(2-((2-Fluoro-4-iodophenyl)amino)-3,4-difluorobenzamido)hexanoic acid		507.041	1	19.4296
19.45_69.0701m/z	CSID6309	M+H	C5H8	46.4	41.8	3.89635	94.6774	100 - 5.5 - 0.122	Isoprene		69.0701	1	19.4468
19.45_127.0067m/z	CSID59321	M+H	C3H2N4S	37.1	0	-4.46556	90.585	100 - 5.53 - 4.65 - 0.215	amitivir		127.007	1	19.4468
19.45_168.0336m/z	CSID2005804	M+H	C5H5N5S	38.5	0	-1.15548	94.0009	100 - 8.09 - 4.81 - 0.336	2-Amino-6-purinethiol		168.034	1	19.4468
19.45_186.0438m/z	CSID30791817	M+H	C5H7N5OS	36.8	0	-3.45517	88.0822	100 - 8.15 - 5.02 - 0.355	2-Amino-1,7-dihydro-6H-purine-6-thione hydrate (1:1)		186.044	1	19.4468
19.45_403.3055m/z	CSID30791831	M+H	C22H42O6	38.8	7.45	0.254075	86.8005	100 - 24.5 - 4.11 - 0.516	(4ξ)-1,4-Anhydro-6-O-palmitoyl-D-xylo-hexitol		403.306	1	19.4468
19.46_109.1012m/z	CSID120907	M+H	C8H12	34	21	-0.0357751	48.9915	100 - 8.79 - 0.34	Cyclooctyne		109.101	1	19.4639
19.46_109.1012m/z	CSID4517524	M+H	C8H12	33.7	19.5	-0.0357751	48.9915	100 - 8.79 - 0.34	(3E)-1,3,7-Octatriene		109.101	1	19.4639
19.46_109.1012m/z	CSID7218	M+H	C8H12	34.1	21.3	-0.0357751	48.9915	100 - 8.79 - 0.34	4-Vinylcyclohexene		109.101	1	19.4639
19.46_111.1172m/z	CSID15221	M+H	C8H14	40.6	9.64	3.05803	96.9695	100 - 8.81 - 0.342	4-Octyne		111.117	1	19.4639
19.46_111.1172m/z	CSID553642	M+H	C8H14	40.6	9.46	3.05803	96.9695	100 - 8.81 - 0.342	cis-Cyclooctene		111.117	1	19.4639
19.46_215.0598m/z	CSID5133	M+H	C7H10N4O2S	38.1	0	0.168884	90.5299	100 - 10 - 5.39 - 0.47	Aterian		215.06	1	19.4639
19.46_325.1804m/z	CSID29786305	M+H	C21H24O3	35.5	0.778	1.80658	78.9977	100 - 23.1 - 3.16 - 0.32	(3E)-3-Benzyl-6-[(4-methoxybenzyl)oxy]-3-hexen-2-one		325.18	1	19.4639
19.46_325.1804m/z	CSID30790799	M+H	C21H24O3	35.4	0.0875	1.80658	78.9977	100 - 23.1 - 3.16 - 0.32	1a-[(2E)-3,7-Dimethyl-2,6-octadien-1-yl]-7a-methyl-1a,7a-dihydronaphtho[2,3-b]oxirene-2,7-dione		325.18	1	19.4639
19.46_388.1656m/z	CSID26911	M+H	C22H25ClNO3	31.3	0	-4.73857	62.0104	100 - 24.6 - 35.5 - 8.22 - 1.15 - 0.119	Pipoxolan hydrochloride		388.166	1	19.4639
19.48_485.1596m/z	CSID129910030	M+H	C24H25ClN4O5	30.9	0.069	2.00962	56.8349	100 - 27.9 - 36.7 - 9.53 - 1.59 - 0.2			485.16	1	19.481
19.52_315.1652m/z	CSID129307296	M+H	C13H22N4O5	39.6	5.9	-3.35562	95.9732	100 - 16 - 2.22 - 0.219	3-{[(2E)-4-Amino-4-oxo-2-butenoyl]amino}alanylleucine		315.165	1	19.5153
19.52_333.1716m/z	CSID10613830	M+H	C19H24ClN2O	31.3	0	-3.69149	61.0289	100 - 21.6 - 34.4 - 7.09 - 0.786	Palonosetron Hydrochloride		333.172	1	19.5153
19.52_333.1716m/z	CSID19972589	M+H	C19H24ClN2O	31.3	0	-3.69149	61.0289	100 - 21.6 - 34.4 - 7.09 - 0.786	IMIPRAMINOXIDE HYDROCHLORIDE		333.172	1	19.5153
19.52_333.1716m/z	CSID4445596	M+H	C19H24ClN2O	31.3	0	-3.69149	61.0289	100 - 21.6 - 34.4 - 7.09 - 0.786	Triprolidine hydroChloride		333.172	1	19.5153
19.52_333.1716m/z	CSID5293509	M+H	C19H24ClN2O	31.3	0	-3.69149	61.0289	100 - 21.6 - 34.4 - 7.09 - 0.786	Palonosetron HCl		333.172	1	19.5153
19.57_109.1014m/z	CSID120907	M+H	C8H12	36.4	15.7	1.93924	68.5542	100 - 8.79 - 0.34	Cyclooctyne		109.101	1	19.5668
19.57_109.1014m/z	CSID4517524	M+H	C8H12	35.7	12.5	1.93924	68.5542	100 - 8.79 - 0.34	(3E)-1,3,7-Octatriene		109.101	1	19.5668
19.57_109.1014m/z	CSID7218	M+H	C8H12	36.4	15.8	1.93924	68.5542	100 - 8.79 - 0.34	4-Vinylcyclohexene		109.101	1	19.5668
19.61_133.0797m/z	CSID2016737	M+H	C5H12N2S	37.3	0	2.22948	89.2058	100 - 7.08 - 4.74 - 0.287	N,N′-Diethylthiourea		133.08	1	19.6125
19.61_279.1542m/z	CSID64274	M+H	C11H22N2O6	36.5	0	-3.18872	86.1332	100 - 13.1 - 2.03 - 0.191	deanol aceglumate		279.154	1	19.6125
19.61_279.1542m/z	CSID8531642	M+H	C11H22N2O6	36.5	0	-3.18872	86.1332	100 - 13.1 - 2.03 - 0.191	deanol aceglumate		279.154	1	19.6125
19.72_107.0854m/z	CSID6967	M+H	C8H10	34.3	19.3	-1.55248	53.8763	100 - 8.77 - 0.338	o-Xylene		107.085	1	19.7154
19.72_107.0854m/z	CSID7219	M+H	C8H10	35	22.9	-1.55248	53.8763	100 - 8.77 - 0.338	Ethylbenzene		107.085	1	19.7154
19.72_107.0854m/z	CSID7521	M+H	C8H10	34.3	19.3	-1.55248	53.8763	100 - 8.77 - 0.338	p-Xylene		107.085	1	19.7154
19.72_107.0854m/z	CSID7641	M+H	C8H10	34.3	19.3	-1.55248	53.8763	100 - 8.77 - 0.338	m-Xylene		107.085	1	19.7154
19.72_109.1012m/z	CSID120907	M+H	C8H12	33.7	19.7	0.152794	48.8202	100 - 8.79 - 0.34	Cyclooctyne		109.101	1	19.7154
19.72_109.1012m/z	CSID4517524	M+H	C8H12	33.4	18.5	0.152794	48.8202	100 - 8.79 - 0.34	(3E)-1,3,7-Octatriene		109.101	1	19.7154
19.72_109.1012m/z	CSID7218	M+H	C8H12	33.7	20	0.152794	48.8202	100 - 8.79 - 0.34	4-Vinylcyclohexene		109.101	1	19.7154
19.73_305.2470m/z	CSID10128432	M+H	C20H32O2	39.4	2.74	-1.70945	96.2948	100 - 22.1 - 2.73 - 0.245	17β-Hydroxy-4α-methyl-5α-androstan-3-one		305.247	1	19.7325
19.73_305.2470m/z	CSID10187	M+H	C20H32O2	39.1	1.09	-1.70945	96.2948	100 - 22.1 - 2.73 - 0.245	Mestanolone		305.247	1	19.7325
19.73_305.2470m/z	CSID129307460	M+H	C20H32O2	39.2	1.9	-1.70945	96.2948	100 - 22.1 - 2.73 - 0.245	4b,7,10a-Trimethyl-1-methylene-7-(2-oxiranyl)tetradecahydro-2-phenanthrenol		305.247	1	19.7325
19.73_305.2470m/z	CSID14296	M+H	C20H32O2	39.2	1.93	-1.70945	96.2948	100 - 22.1 - 2.73 - 0.245	Mesterolone		305.247	1	19.7325
19.73_305.2470m/z	CSID199375	M+H	C20H32O2	39.3	2.37	-1.70945	96.2948	100 - 22.1 - 2.73 - 0.245	Methandriol		305.247	1	19.7325
19.73_305.2470m/z	CSID204528	M+H	C20H32O2	39.1	1.06	-1.70945	96.2948	100 - 22.1 - 2.73 - 0.245	3β-Methoxyandrost-5-en-16β-ol		305.247	1	19.7325
19.73_305.2470m/z	CSID216990	M+H	C20H32O2	40	5.72	-1.70945	96.2948	100 - 22.1 - 2.73 - 0.245	2α-Methylandrosterone		305.247	1	19.7325
19.73_305.2470m/z	CSID223205	M+H	C20H32O2	39.7	4.17	-1.70945	96.2948	100 - 22.1 - 2.73 - 0.245	17-Methyl-5α-androst-2-ene-1α,17β-diol		305.247	1	19.7325
19.73_305.2470m/z	CSID24603733	M+H	C20H32O2	38.9	0.384	-1.70945	96.2948	100 - 22.1 - 2.73 - 0.245	(5E,10E,13Z)-10-Methyl-8-methylene-5,10,13-octadecatrienoic acid		305.247	1	19.7325
19.73_305.2470m/z	CSID24785699	M+H	C20H32O2	39.9	5.22	-1.70945	96.2948	100 - 22.1 - 2.73 - 0.245	Pimara-8(14),15-diene-3,9-diol		305.247	1	19.7325
19.73_305.2470m/z	CSID26606378	M+H	C20H32O2	38.9	0.24	-1.70945	96.2948	100 - 22.1 - 2.73 - 0.245	Abieta-7,13-diene-18,18-diol		305.247	1	19.7325
19.73_305.2470m/z	CSID30791562	M+H	C20H32O2	38.8	0	-1.70945	96.2948	100 - 22.1 - 2.73 - 0.245	DIHYDROABIETIC ACID		305.247	1	19.7325
19.73_305.2470m/z	CSID3109888	M+H	C20H32O2	38.8	0	-1.70945	96.2948	100 - 22.1 - 2.73 - 0.245	17-Methylandrost-2-ene-1,17-diol		305.247	1	19.7325
19.73_305.2470m/z	CSID390559	M+H	C20H32O2	39.6	4.01	-1.70945	96.2948	100 - 22.1 - 2.73 - 0.245	acutilol A		305.247	1	19.7325
19.73_305.2470m/z	CSID390600	M+H	C20H32O2	39.1	1.35	-1.70945	96.2948	100 - 22.1 - 2.73 - 0.245	2-Ketoepimanool		305.247	1	19.7325
19.73_305.2470m/z	CSID391700	M+H	C20H32O2	39.2	1.96	-1.70945	96.2948	100 - 22.1 - 2.73 - 0.245	taxa-4(20),11-dien-5α,13α-diol		305.247	1	19.7325
19.73_305.2470m/z	CSID392692	M+H	C20H32O2	38.8	0	-1.70945	96.2948	100 - 22.1 - 2.73 - 0.245	Arachidonic acid		305.247	1	19.7325
19.73_305.2470m/z	CSID5789	M+H	C20H32O2	39.4	2.74	-1.70945	96.2948	100 - 22.1 - 2.73 - 0.245	drostanolone		305.247	1	19.7325
19.80_301.1454m/z	CSID61825	M+H	C18H20ClN2	31.5	0	-3.91446	61.8588	100 - 20.4 - 33.9 - 6.65 - 0.638	Mianserin hydrochloride		301.145	1	19.7954
19.80_631.4360m/z	CSID56738	M+H	C38H59FO6	39.3	2.19	-1.40447	96.2082	100 - 42 - 9.83 - 1.66 - 0.223	Dexamethasone palmitate		631.436	1	19.7954
19.81_422.2361m/z	CSID65326079	M+H	C24H28FN5O	34.5	0	2.47382	75.4394	100 - 28.1 - 4.02 - 0.39	1-(5-{4-Fluoro-2-[2-(1,3,5-trimethyl-1H-pyrazol-4-yl)ethoxy]phenyl}-1H-indazol-3-yl)-N,N-dimethylmethanamine		422.236	1	19.8125
19.93_429.3198m/z	CSID30791832	M+H	C24H44O6	38.4	0	-2.94076	95.3581	100 - 26.7 - 4.65 - 0.609	(4ξ)-1,4-Anhydro-6-O-[(9Z)-9-octadecenoyl]-D-xylo-hexitol		429.32	1	19.9269
19.93_429.3198m/z	CSID62497	M+H	C24H44O6	38.4	0	-2.94076	95.3581	100 - 26.7 - 4.65 - 0.609	Glycerol triheptanoate		429.32	1	19.9269
19.93_429.3198m/z	CSID7978443	M+H	C24H44O6	38.4	0	-2.94076	95.3581	100 - 26.7 - 4.65 - 0.609	3,6-Anhydro-1-O-[(9Z)-9-octadecenoyl]hexitol		429.32	1	19.9269
19.93_531.2853m/z	CSID135920	M+H	C32H38N2O5	38	0	-0.142102	90.0807	100 - 36 - 7.31 - 1.08 - 0.127	Bazedoxifene Acetate		531.285	1	19.9269
19.93_531.2853m/z	CSID59633	M+H	C32H38N2O5	38.4	1.93	-0.142102	90.0807	100 - 36 - 7.31 - 1.08 - 0.127	Cortivazol		531.285	1	19.9269
20.00_95.0853m/z	CSID124363	M+H	C7H10	32.3	0	-2.0144	63.6804	100 - 7.69 - 0.254	2-Methyl-1-hexen-3-yne		95.0853	1	19.9954
20.00_119.0851m/z	CSID11661	M+H	C9H10	41.2	20	-3.91637	90.677	100 - 9.85 - 0.432	4-Vinyltoluene		119.085	1	19.9954
20.00_119.0851m/z	CSID221082	M+H	C9H10	40.9	18.5	-3.91637	90.677	100 - 9.85 - 0.432	β-Methylstyrene		119.085	1	19.9954
20.00_119.0851m/z	CSID7129	M+H	C9H10	40.2	14.9	-3.91637	90.677	100 - 9.85 - 0.432	alpha-methylstyrene		119.085	1	19.9954
20.00_119.0851m/z	CSID8950	M+H	C9H10	41.7	22.2	-3.91637	90.677	100 - 9.85 - 0.432	Allylbenzene		119.085	1	19.9954
20.00_121.1008m/z	CSID10236	M+H	C9H12	41.2	19	-3.15297	90.6562	100 - 9.87 - 0.435	1,2,3-Trimethylbenzene		121.101	1	19.9954
20.00_121.1008m/z	CSID11409	M+H	C9H12	42.7	26.4	-3.15297	90.6562	100 - 9.87 - 0.435	2-Ethyltoluene		121.101	1	19.9954
20.00_121.1008m/z	CSID11603	M+H	C9H12	42.7	26.4	-3.15297	90.6562	100 - 9.87 - 0.435	3-ethyltoluene		121.101	1	19.9954
20.00_121.1008m/z	CSID11660	M+H	C9H12	42.7	26.4	-3.15297	90.6562	100 - 9.87 - 0.435	4-Ethyltoluene		121.101	1	19.9954
20.00_121.1008m/z	CSID454054	M+H	C9H12	43.6	31.1	-3.15297	90.6562	100 - 9.87 - 0.435	Nona-2,7-diyne		121.101	1	19.9954
20.00_121.1008m/z	CSID6977	M+H	C9H12	41.2	19	-3.15297	90.6562	100 - 9.87 - 0.435	Pseudocumene		121.101	1	19.9954
20.00_121.1008m/z	CSID7128	M+H	C9H12	41.5	20.8	-3.15297	90.6562	100 - 9.87 - 0.435	Cumene		121.101	1	19.9954
20.00_121.1008m/z	CSID7659	M+H	C9H12	41.2	19	-3.15297	90.6562	100 - 9.87 - 0.435	Mesitylene		121.101	1	19.9954
20.00_128.1074m/z	CSID12476	M+H	C7H13NO	37.9	0.693	2.89157	92.0659	100 - 8.12 - 0.494	cyclohexylformamide		128.107	1	19.9954
20.00_128.1074m/z	CSID24747125	M+H	C7H13NO	37.7	0	2.89157	92.0659	100 - 8.12 - 0.494	2-[(2-Methyl-2-propanyl)oxy]propanenitrile		128.107	1	19.9954
20.00_128.1074m/z	CSID28475329	M+H	C7H13NO	39.2	7.17	2.89157	92.0659	100 - 8.12 - 0.494	3-(2-Methyl-1-propen-1-yl)-1,2-oxazolidine		128.107	1	19.9954
20.00_128.1074m/z	CSID38647815	M+H	C7H13NO	38.6	4.13	2.89157	92.0659	100 - 8.12 - 0.494	2-Hydroxy-2,3-dimethylpentanenitrile		128.107	1	19.9954
20.00_128.1074m/z	CSID9117656	M+H	C7H13NO	37.7	0	2.89157	92.0659	100 - 8.12 - 0.494	2-Hydroxy-2-methylhexanenitrile		128.107	1	19.9954
20.00_135.1162m/z	CSID65326853	M+H	C10H14	42.2	26.9	-4.61283	89.6695	100 - 11 - 0.544	(5Z)-4-[(1E)-1-Propen-1-yl]-2,3,5-heptatriene		135.116	1	19.9954
20.00_135.1162m/z	CSID6999	M+H	C10H14	39.9	15.3	-4.61283	89.6695	100 - 11 - 0.544	Durene		135.116	1	19.9954
20.00_135.1162m/z	CSID7183	M+H	C10H14	40.8	19.8	-4.61283	89.6695	100 - 11 - 0.544	p-cymene		135.116	1	19.9954
20.00_135.1162m/z	CSID7419	M+H	C10H14	42.4	27.7	-4.61283	89.6695	100 - 11 - 0.544	Butylbenzene		135.116	1	19.9954
[truncated: 1,926 more rows]
